# Supplementary material for: Cultivation and metabolic versatility of novel and ubiquitous chemolithoautotrophic Campylobacteria from mangrove sediments
Source: Microbiol Spectr. 2025 Jul 23;13(9):e00367-25. doi: 10.1128/spectrum.00367-25 (PMC12403661; doi:10.1128/spectrum.00367-25)
Supplement: TABLE S1 — The 16S rRNA gene identity between the seven strains and fifteen closely related type strains within the Sulfurimonas genus. [file spectrum.00367-25-s0002.xlsx]

## Sheet: Table S1
Table S1. The 16s rRNA gene identifity between the seven strains and fifteen closely related type strains within Sulfurimonas genus.
	1	2	3	4	5	6	7	8	9	10	11	12	13	14	15	16	17	18	19	20	21	22
1 HSL1-2T	100
2 HSL-1656T	99.467	100
3 HSL-3221T	98.268	98.268	100
4 HSL1-6T	98.401	98.001	99.734	100
5 HSL3-7T	93.882	93.618	93.882	94.079	100
6 HSL3-2T	93.553	93.289	93.421	93.355	91.995	100
7 HSL-1716T	91.908	91.716	92.039	92.045	90.945	97.757	100
8 'Sulfurimonas hydrogeniphila' NW10	90.598	90.348	90.486	90.617	90.367	93.75	92.763	100
9 'Sulfurimonas sediminis' S2-6	90.467	90.217	90.354	90.486	90.367	93.758	92.763	99.341	100
10 Sulfurimonas paralvinellae GO25T	91.974	91.584	92.105	92.368	92.066	94.865	93.746	97.036	96.972	100
11 Sulfurimonas indica NW8NT	91.968	91.639	92.232	92.232	91.864	94.723	94.129	95.85	95.982	97.495	100
12 Sulfurimonas autotrophica OK10T	91.37	91.047	91.376	91.639	91.415	94.203	93.412	96.377	96.179	96.638	96.243	100
13 Sulfurimonas gotlandica GD1T	91.059	90.808	90.927	90.796	91.344	93.54	94.452	93.153	93.219	93.878	93.544	94.276	100
14 'Candidatus Sulfurimonas baltica' GD2	90.467	90.27	90.73	90.598	90.695	94.067	94.514	93.153	93.417	94.009	94.199	94.609	96.565	100
15 'Candidatus Sulfurimonas marisnigri' SoZ1	90.533	90.401	90.73	90.664	90.695	94.001	94.448	93.285	93.417	94.338	93.935	94.543	96.896	99.273	100
16 Sulfurimonas crateris SN118T	92.373	92.11	92.505	92.439	90.951	95.383	95.056	94.013	94.013	94.35	94.397	94.404	93.935	94.726	94.595	100
17 Sulfurimonas xiamenensis 1-1NT	91.913	91.847	92.242	92.045	90.295	94.924	94.661	93.487	93.623	94.087	94.203	94.141	94.331	95.386	95.386	97.363	100
18 Sulfurimonas denitriffcans DSM 1251T	91.984	91.601	91.721	91.853	90.464	95.526	94.934	93.943	94.083	94.009	93.688	94.28	94.079	94.865	94.47	96.842	96.579	100
19 'Sulfurimonas hongkongensis' AST-10	91.059	90.467	91.059	91.059	89.725	94.536	94.075	94.342	94.602	94.075	94.273	95.326	94.934	96.248	95.918	95.987	96.121	96.84	100
20 Sulfurimonas lithotrophica GYSZ_1T	93.065	92.801	93.487	93.527	91.771	95.317	94.789	92.566	92.5	94.404	94.261	93.676	93.219	93.224	93.289	94.99	94.858	94.934	93.68	100
21 Sulfurimonas marina B2T	93.487	93.158	93.527	93.618	93.18	94.855	94.789	94.273	94.075	95.916	96.174	95.191	93.347	94.265	94.133	95.583	95.122	94.602	93.68	94.855	100
22 Sulfurimonas aquatica H1576T	90.598	90.52	90.539	90.598	90.557	93.097	93.003	93.544	93.742	93.618	93.412	94.792	94.65	95.641	95.971	94.013	94.331	93.754	95.132	92.824	94.133	100

## Sheet: Table S2
Table S2. Pairwise dDDH, ANI and AAI values between the seven strains and fifteen closely related type strains within Sulfurimonas genus.
dDDH	1	2	3	4	5	6	7	8	9	10	11	12	13	14	15	16	17	18	19	20	21	22
1 HSL1-2T	100
2 HSL-1656T	55.5	100
3 HSL-3221T	39.1	34.2	100
4 HSL1-6T	38.5	38.4	60.7	100
5 HSL3-7T	20.6	20.2	19.5	13.3	100
6 HSL3-2T	18.8	15.5	18.4	18.4	23.3	100
7 HSL-1716T	17.4	20.2	20.9	16.6	20	27.8	100
8 'Sulfurimonas hydrogeniphila' NW10	17.3	25.4	26.2	36	21.7	20.8	20	100
9 'Sulfurimonas sediminis' S2-6	17.5	23.4	24	15.2	21.8	19.7	18.8	45.7	100
10 Sulfurimonas paralvinellae GO25T	21.1	38	38.6	39	21.5	20.9	19.1	19.2	19.1	100
11 Sulfurimonas indica NW8NT	28.7	31.4	31.3	28.8	18.3	20.8	19	18.9	19	21.1	100
12 Sulfurimonas autotrophica OK10T	14	22.5	22.5	32	22.4	20.7	19.5	24.7	24.6	19.1	19	100
13 Sulfurimonas gotlandica GD1T	36.8	37.2	37.2	32.9	20.6	20.3	19.5	18.7	18.5	18.9	18.9	19.2	100
14 'Candidatus Sulfurimonas baltica' GD2	14	22.4	22.6	17.8	26.1	19.6	19.8	19.1	19.2	18.7	18.3	16.8	21.1	100
15 'Candidatus Sulfurimonas marisnigri' SoZ1	14.3	22.7	23.3	34.3	25.7	20.2	19.8	19.1	18.8	18.7	16.8	19.2	21.3	35.9	100
16 Sulfurimonas crateris SN118T	14.4	24.2	24.5	26.4	22.9	21.7	17.9	17.9	18.6	18.1	18.1	18.1	18.4	18.3	18.2	100
17 Sulfurimonas xiamenensis 1-1NT	38.4	38.6	32.6	58.8	18.1	20.3	20.2	19	19.5	19.9	19	20	20	20.2	20.1	22.2	100
18 Sulfurimonas denitriffcans DSM 1251T	31.2	31.6	31.6	33.2	21.7	19.2	20	20	19.4	19.9	18.5	19.4	19.3	19.4	19.1	19.2	20.6	100
19 'Sulfurimonas hongkongensis' AST-10	35.8	34.7	30.9	30.6	20.1	22.1	19.9	18.4	18.8	19.1	18.3	18.4	20.2	19.6	19.1	18.8	19.9	19.7	100
20 Sulfurimonas lithotrophica GYSZ_1T	14.8	21.8	22.6	14.7	20.7	21.1	19	19.4	19.3	19.4	19.4	18.9	19	18.7	19.5	18.8	14.8	18.8	18.7	100
21 Sulfurimonas marina B2T	17.8	21.3	21.4	15.8	17.7	21.1	20.1	19.2	19	18.6	18.5	19	19.2	19.4	19.3	18.5	19.4	19.4	18.8	20.7	100
22 Sulfurimonas aquatica H1576T	30.2	31.3	31.6	31.4	21.5	19.3	20.7	18.7	19	18.5	18.9	19.4	19.2	20.3	20.1	18.2	21.1	19.1	19	18.6	18.8	100
ANI	1	2	3	4	5	6	7	8	9	10	11	12	13	14	15	16	17	18	19	20	21	22
1 HSL1-2T	100
2 HSL-1656T	93.63	100
3 HSL-3221T	88.56	88	100
4 HSL1-6T	87.94	88.4	94.69	100
5 HSL3-7T	70.55	72.08	71.96	70.28	100
6 HSL3-2T	67.13	68.66	68.7	67.01	68.64	100
7 HSL-1716T	69.04	68.56	68.86	69.06	69.75	80.45	100
8 'Sulfurimonas hydrogeniphila' NW10	67.46	67.37	67.84	67.22	68.85	70.41	69.61	100
9 'Sulfurimonas sediminis' S2-6	67.72	67.29	67.73	67.11	68.5	70.27	69.58	91.37	100
10 Sulfurimonas paralvinellae GO25T	67.46	67.53	67.47	67.4	69.58	70.82	69.51	74.5	74.63	100
11 Sulfurimonas indica NW8NT	67.78	67.06	67.43	67.24	69	71.28	69.45	74.05	74.48	77.81	100
12 Sulfurimonas autotrophica OK10T	67	66.91	67.98	66.4	68.43	70.83	69.82	81.15	81.26	75.18	74.74	100
13 Sulfurimonas gotlandica GD1T	65.94	67.72	68.07	65.95	68.09	70.18	69.59	71.3	71.25	70.94	71.6	72.11	100
14 'Candidatus Sulfurimonas baltica' GD2	66.27	67.68	67.51	65.7	68.03	70.51	69.41	71.44	71.84	71.28	71.9	72.41	75.53	100
15 'Candidatus Sulfurimonas marisnigri' SoZ1	66.27	68.02	67.35	65.68	68.32	70.74	69.41	71.62	71.75	71.32	72.18	72.37	75.96	88.49	100
16 Sulfurimonas crateris SN118T	67.48	67.62	67.34	67.34	68.63	71.09	69.89	70.63	70.6	70.49	70.41	70.45	72	73.97	73.85	100
17 Sulfurimonas xiamenensis 1-1NT	66.53	67.31	67.46	66.14	68.04	71.13	70.2	72.06	71.78	71.59	71.72	72.5	74.21	75.72	75.71	78.62	100
18 Sulfurimonas denitriffcans DSM 1251T	66.18	66.05	67.91	65.94	68.13	70.63	69.48	70.36	70.45	70	70.66	71.03	72.5	74.45	74.58	75.08	76.8	100
19 'Sulfurimonas hongkongensis' AST-10	65.8	67.19	66.64	65.63	67.47	70.11	68.66	70.66	70.68	70.42	70.95	71.35	75.76	73.56	73.56	71.98	73.66	73.26	100
20 Sulfurimonas lithotrophica GYSZ_1T	66.48	66.2	68.19	65.81	68.42	70.77	69.8	70.78	70.62	70.74	70.95	71.52	72.4	72.41	72.64	70.43	72.39	71.09	71.55	100
21 Sulfurimonas marina B2T	67.01	66.93	67.5	66.6	68.23	71.03	69.23	71.69	72.1	72.37	73.16	72.6	71.19	71.51	71.76	70.03	71.09	70.23	70.33	71.51	100
22 Sulfurimonas aquatica H1576T	67.59	67.94	67.38	67.48	68.53	69.67	68.73	72.21	72.43	72.2	72.9	73.52	73.49	72.6	73.28	71.25	72.21	71.86	72.38	71.69	72.25	100
AAI	1	2	3	4	5	6	7	8	9	10	11	12	13	14	15	16	17	18	19	20	21	22
1 HSL1-2T	100
2 HSL-1656T	95.76	100
3 HSL-3221T	90.62	90.72	100
4 HSL1-6T	90.41	90.63	96.64	100
5 HSL3-7T	66.17	66.26	66.31	66.13	100
6 HSL3-2T	64.33	64.35	64.24	64.43	66.25	100
7 HSL-1716T	63.99	64.11	64.12	64.24	65.76	85.8	100
8 'Sulfurimonas hydrogeniphila' NW10	62.99	63.11	63.26	63.33	64.44	67.08	66.95	100
9 'Sulfurimonas sediminis' S2-6	63.77	63.95	63.8	63.95	64.9	67.39	67.46	93.79	100
10 Sulfurimonas paralvinellae GO25T	63.08	63.21	63.26	63.35	64.76	67.01	66.94	76.81	77.16	100
11 Sulfurimonas indica NW8NT	63.47	63.54	63.62	63.66	65.11	67.02	67.05	76.35	76.74	82.32	100
12 Sulfurimonas autotrophica OK10T	63.11	63.2	63.32	63.34	64.63	67.18	66.92	84.36	84.86	77.57	76.88	100
13 Sulfurimonas gotlandica GD1T	62.18	62.14	62.24	62.35	63.74	67.1	66.8	70.27	70.57	70.38	70.81	70.97	100
14 'Candidatus Sulfurimonas baltica' GD2	62.22	62.36	62.23	62.39	64.01	66.93	66.29	69.43	69.98	69.69	69.8	70.04	75.35	100
15 'Candidatus Sulfurimonas marisnigri' SoZ1	62.19	62.34	62.48	62.49	64.08	66.87	66.46	69.85	70.26	69.8	69.9	70.34	75.06	90.03	100
16 Sulfurimonas crateris SN118T	62.66	62.95	62.98	62.94	64.38	67.5	67.15	69.67	70.02	69.41	69.72	69.87	72.9	75.01	75.06	100
17 Sulfurimonas xiamenensis 1-1NT	62.82	62.88	62.84	62.86	64.52	68.17	67.66	70.53	70.89	70.36	70.69	70.48	73.97	75.97	76.2	81.63	100
18 Sulfurimonas denitriffcans DSM 1251T	62.25	62.21	62.25	62.45	63.47	66.38	66.23	68.34	68.69	68.67	68.74	68.39	71.27	73.42	73.49	77.33	77.89	100
19 'Sulfurimonas hongkongensis' AST-10	62.05	62.16	62.07	62.29	63.59	66.56	66.09	69.25	69.89	69.62	69.73	69.77	77.1	72.04	72.13	71.77	72.54	71.04	100
20 Sulfurimonas lithotrophica GYSZ_1T	62.17	62.09	62.19	62.21	63.52	65.9	65.49	68.92	69.13	69.16	69.2	69.31	70.82	70.3	70.49	69.97	71.1	68.97	69.96	100
21 Sulfurimonas marina B2T	62.22	62.24	62.23	62.33	63.26	66.51	66.03	71.83	72.17	73.28	73.72	72.57	69.05	69.09	69.06	69.06	69.7	68.36	68.48	69.11	100
22 Sulfurimonas aquatica H1576T	61.96	61.81	62.02	62.08	63.65	66.38	65.97	71.95	72.31	72.52	72.59	73.16	71.31	70.82	70.81	69.71	70.51	68.6	69.71	69.21	70.51	100

## Sheet: Table S3
Table S3. Taxonomy (GTDB-Tk), completeness and contamination of seven isolated strains in this study.
Strains	Classification	Completeness (%)	Contamination (%)
HSL1-2	d__Bacteria;p__Campylobacterota;c__Campylobacteria;o__Campylobacterales;f__Sulfurimonadaceae;g__JACXUG01;s__	100	1.829
HSL-1656	d__Bacteria;p__Campylobacterota;c__Campylobacteria;o__Campylobacterales;f__Sulfurimonadaceae;g__JACXUG01;s__	100	2.235
HSL-3221	d__Bacteria;p__Campylobacterota;c__Campylobacteria;o__Campylobacterales;f__Sulfurimonadaceae;g__JACXUG01;s__JACXUG01 sp021044585	99.79	1.829
HSL1-6	d__Bacteria;p__Campylobacterota;c__Campylobacteria;o__Campylobacterales;f__Sulfurimonadaceae;g__JACXUG01;s__	99.39	2.235
HSL3-7	d__Bacteria;p__Campylobacterota;c__Campylobacteria;o__Campylobacterales;f__Sulfurimonadaceae;g__S145-25;s__	99.18	5.284
HSL3-2	d__Bacteria;p__Campylobacterota;c__Campylobacteria;o__Campylobacterales;f__Sulfurimonadaceae;g__CAITKP01;s__	99.59	1.422
HSL-1716	d__Bacteria;p__Campylobacterota;c__Campylobacteria;o__Campylobacterales;f__Sulfurimonadaceae;g__CAITKP01;s__	99.18	1.219

## Sheet: Table S4
Table S4 Cellular fatty acids composition (%) of seven strains in this study and most closely species of the genus Sulfurimonas.
Fatty acids (mol%)	HSL1-2T	HSL-1656T	HSL-3221T	HSL1-6T	HSL3-7T	Sulfurimonas marina B2T	HSL3-2T	HSL-1716T	Sulfurimonas crateris SN118T
C10:0	-	-	0.47	-	-	-	-	-	-
C12:0	0.49	0.55	0.58	0.4	0.63	1.29	0.35	-	-
Summed feature 2	-	-	0.53	1.02	0.96	-	-	0.39	-
13:0 iso 3OH	-	-	0.95	0.52	0.23	-	0.39	0.75	-
C14:0	10.43	12.77	10.94	10.83	10.88	13.12	5.73	8.29	4.61
C14:0 3-OH	3.71	5.48	3.62	3.3	3.35	6.57	6.23	7.14	-
Summed feature 3 (C16:1 ω7c/C16:1 ω6c)	36.9	40.8	32.92	33.09	34.59	37.67	33.32	24.98	53.43
C16:1 ω5c	0.57	0.72	0.22	0.2	0.22	0.81	0.44	0.38	-
C16:0	27.72	21.79	27.74	28.36	30.13	25.6	32.39	29.36	30.83
C18:0	0.23	1.28	1.58	0.42	0.77	1.01	1.31	6.19	0.4
Summed feature 8 (C18:1 ω7c/C18:1 ω6c)	19.23	15.31	16.67	20.84	17.02	13.16	15.91	17.81	8.56
C18:1ω5c	0.12	0.11	0.24	-	0.08	-	-	-	-
C18:1ω9c	-	0.23	-	0.36	0.17	-	0.67	0.98	-

## Sheet: Table S5
Table S5 Genome characteristics of seven potentila species within the family Thiovulaceae of the class Campylobacteria.
	BioSample	BioProject	Assembly	Size(bp)	G+C (mol%)	contigs	CDS	RNA		Pseudogene	Accession number
								tRNA	rRNA
Clade I (n=4)
HSL1-2T	SAMN40348036	PRJNA1085798	ASM3964556v1	2521190	57.24	1	2516	48	3	1	CP147914.1
HSL-1656T	SAMN40348037	PRJNA1085799	ASM3964558v1	2556179	57.25	1	2576	49	3	3	CP147915.1
HSL-3221T	SAMN23102501	PRJNA780098	ASM2104458v1	2524721	57.3	1	2521	48	3	4	CP087998.1
HSL1-6T	SAMN40348038	PRJNA1085800	ASM3964595v1	2516410	57.45	1	2539	50	3	1	CP147916.1
Clade II (n=1)
HSL3-7T	SAMN40348335	PRJNA1085845	ASM3964598v1	2872400	48.65	1	2772	60	4	8	CP147919.1
Clade III (n=2)
HSL3-2T	SAMN40348301	PRJNA1085840	ASM3964596v1	2240048	40.42	1	2229	45	4	5	CP147917.1
HSL-1716T	SAMN40348328	PRJNA1085843	ASM3964597v1	2257566	41.74	1	2198	45	4	7	CP147918.1

## Sheet: Table S6
Table S6. Comparison of marker genes for main metabolic pathways between seven strains in this study and known Sulfurimonas isolates. The number of gene copies is given in parentheses.
Pathway	Enzime	Short name	HSL1-2	HSL-1656	HSL-3221	HSL1-6	HSL3-7	HSL3-2	HSL-1716	S. marina B2	S. aquatica H1576	S. paralvinellae GO25	S. autotrophica DSM16294	S. sediminis S2-6	S. hydrogeniphila NW10	S. lithotrophica GYSZ_1	S. gotlandica GD1	S. hongkongensis AST-10	Candidatus S.baltica GD2	Candidatus S. marisnigri SoZ1	S. xiamenensis 1-1N	S. crateris SN118	S. indicaNW8N	S. denitrificans DSM 1251
rTCA cycle	ATP-dependent citrate lyase (ACL)	AclA	1	1	1	1	1	1	1	1	1	1	1	1	1	1	1	1	1	1	1	1	1	1
		AclB	1	1	1	1	1	1	1	1	1	1	1	1	1	1	1	1	1	1	1	1	1	1
	Oxoglutarate:ferredoxin oxireductase (OOR)	OorA	2	2	2	2	2	2	2	1	1	1	1	1	1	1	2	2	1	1	1	1	1	1
		OorB	2	2	2	2	2	2	2	1	1	1	1	1	1	1	2	2	1	1	1	1	1	1
		OorC	1	1	1	1	1	1	1	1	1	1	1	1	1	1	1	1	1	1	1	1	1	1
		OorD	1	1	1	1	1	1	1	1	1	1	1	1	1	1	1	1	1	1	1	1	1	1
		OorE	0	0	0	0	0	0	0	0	0	0	0	0	0	0	0	1	0	0	1	0	0	0
	Pyruvate:ferredoxin oxireductase (POR)	PorA	1	1	1	1	1	1	1	1	1	1	1	1	1	1	1	1	1	3	1	0	1	1
		PorB	1	1	1	1	1	1	1	1	1	1	1	1	1	1	1	1	1	3	1	0	1	1
		PorC	1	1	1	1	1	1	1	1	1	1	1	1	1	1	1	1	1	3	1	0	1	1
		PorD	1	1	1	1	1	1	1	1	1	1	1	1	1	1	1	1	1	3	1	0	1	1
		PorE	0	0	0	0	0	0	0	0	1	0	0	1	2	0	0	0	0	2	0	0	0	0
Sulfur oxidation	Sulfur oxidation protein	SoxA	1	1	1	1	1	1	0	1	1	1	1	1	1	0	1	1	1	1	0	1	1	1
		SoxB	1	1	1	1	1	1	0	1	1	1	1	1	1	0	1	1	1	1	0	1	1	1
		SoxX	1	1	1	1	1	1	0	1	1	1	1	1	1	0	1	1	1	1	0	1	1	1
		SoxY1	1	1	1	1	1	1	0	1	1	1	1	1	1	0	1	1	1	1	0	1	1	1
		SoxZ1	1	1	1	1	1	1	0	1	1	1	1	1	1	0	1	1	1	1	0	1	1	1
		SoxC	1	1	1	1	0	1	1	1	1	1	1	1	1	1	1	1	1	1	1	1	1	1
		SoxD	1	1	1	1	0	1	1	1	1	1	1	1	1	1	1	1	1	1	1	1	1	1
		SoxY2	1	1	1	1	0	1	1	1	1	1	1	1	1	1	1	1	1	1	1	1	1	1
		SoxZ2	1	1	1	1	0	1	1	1	1	1	1	1	1	1	1	1	1	1	1	1	1	1
Sulfide oxidation	Flavocytochrome c sulfide dehydrogenase	Fcc	2	2	2	2	0	0	0	1	0	0	0	1	1	0	1	1	1	1	0	0	1	1
	Sulfide:quinone reductase	II Sqr	2	2	2	2	2	1	1	2	2	0	1	0	0	1	2	2	2	2	1	0	1	1
		III Sqr	0	0	0	0	0	0	0	0	0	0	0	0	0	0	1	1	0	0	0	1	0	1
		IV Sqr	1	1	1	1	1	1	1	1	0	1	1	1	1	1	1	1	1	1	1	0	1	1
		V Sqr	0	0	0	0	0	0	0	0	0	1	1	0	1	0	0	0	0	0	0	1	0	0
		VI Sqr	1	1	1	1	1	1	1	1	1	1	1	1	1	1	1	1	1	1	1	0	1	0
Sulfite oxidation	Sulfite dehydrogenase	SorA	1	1	1	1	1	1	1	1	0	1	1	1	0	1	1	1	0	0	0	0	0	0
		SorB	1	1	1	1	1	1	1	1	0	1	1	1	0	1	1	1	0	0	0	0	0	0
Assimilatory sulfate reduction	Adenylylsulfate reductase (APSR)	CysD	1	1	1	1	0	0	1	0	0	0	1	1	1	1	1	0	0	0	0	1	1	1
		CysN	1	1	1	1	0	0	1	0	0	0	1	1	1	1	1	0	0	0	0	1	1	1
	Adenylylsulfate kinase	CysC	1	0	1	1	0	0	1	0	0	0	1	1	1	1	1	0	0	0	0	1	1	1
	Phosphoadenosine phosphosulfate reductase (PAPS)	CysH	1	1	1	1	0	0	0	0	0	0	0	0	0	0	1	0	0	0	0	1	0	1
	Sulfite reductase	CysI	1	1	1	1	0	0	0	0	0	0	0	0	0	0	1	0	0	0	0	1	0	1
Sulfur reduction	Polysulfide reductase (PSR)	PsrA	1	1	1	1	1	1	1	1	1	1	1	1	1	1	1	1	1	1	1	0	0	0
		PsrB	1	1	1	1	1	1	1	1	1	1	1	1	1	1	1	1	1	1	1	0	0	0
		PsrC	1	1	1	1	1	1	1	1	1	1	1	1	1	1	1	1	1	1	1	0	0	0
	Thiosulfate reductase	Phs	1	1	1	1	3	1	1	0	1	1	1	0	1	0	1	0	1	1	1	0	0	0
Dissimilatory sulfate reduction	Sulfate adenylyltransferase	Sat	1	1	1	1	1	1	1	1	1	1	1	1	1	1	1	1	1	1	1	1	1	1
	Adenylylsulfate reductase	Apr	0	0	0	0	0	0	0	0	0	0	0	0	0	0	0	0	0	0	0	0	0	0
	Dissimilatory sulfite reductase	Dsr	0	0	0	0	0	0	0	0	0	0	0	0	0	0	0	0	0	0	0	0	0	0
Dissimilatory nitrate reduction	Periplasmatic nitrate reductase	NapA	1	1	0	0	0	0	1	0	1	1	1	1	1	1	1	1	1	1	1	1	1	1
		NapB	1	1	0	0	0	0	1	0	1	1	1	1	1	1	1	1	1	1	1	1	1	1
		NapD	1	1	0	0	0	0	1	0	1	1	1	1	1	1	1	1	1	1	1	1	1	1
		NapG	1	1	0	0	0	0	1	0	1	1	1	1	1	1	1	1	1	1	1	1	1	1
		NapH	1	1	0	0	0	0	1	0	1	1	1	1	1	1	1	1	1	1	1	1	1	1
		NapL	1	1	0	0	0	0	1	0	1	1	1	1	1	1	1	1	1	1	1	1	1	1
	Nitrite reductase	NirK	0	0	0	0	0	0	0	0	0	1	1	1	1	1	1	1	0	0	0	1	1	1
		NirS	0	0	0	0	0	0	0	0	0	1	1	1	1	1	1	1	0	0	0	1	1	1
	Nitric oxide reductase	NorB	1	1	0	0	0	0	1	1	1	1	1	1	1	1	1	1	1	1	1	1	1	1
		NorC	1	1	0	0	0	0	1	1	1	1	1	1	1	1	1	1	1	1	1	1	1	1
	Nitrous oxide reductase	NosZ	0	0	0	0	0	0	0	0	0	1	1	1	1	1	1	1	0	0	1	1	1	1
Assimilatory nitrate reduction	Ferredoxin nitrate reductase	NarB	1	1	1	1	0	1	0	0	0	0	1	0	0	1	0	0	1	1	0	0	0	0
	Ferredoxin nitrite reductase	NirA	1	1	1	1	1	1	1	0	1	1	1	1	1	1	1	1	1	1	1	1	1	1
Nitrogen fixation	Nitrogenase iron protein	NifH	1	1	1	1	1	1	1	1	0	0	0	0	0	1	0	0	1	1	0	0	0	0
		NifD	1	1	1	1	1	1	1	1	0	0	0	0	0	1	0	0	1	1	0	0	0	0
		NifK	1	1	1	1	1	1	1	1	0	0	0	0	0	1	0	0	1	1	0	0	0	0
Oxygen reduction	Cytochrome c oxidase, cbb3-type	CcoN	1	1	1	1	1	1	1	1	1	1	1	1	1	1	1	1	1	1	1	1	1	1
		CcoO	1	1	1	1	1	1	1	1	1	1	1	1	1	1	1	1	1	1	1	1	1	1
		CcoP	1	1	1	1	1	1	1	1	1	1	1	1	1	1	1	1	1	1	1	1	1	1
		CcoQ	1	1	1	1	1	1	1	1	1	1	1	1	1	1	1	1	1	1	1	1	1	1
	Cytochrome c oxidase, caa3-type	CoxA	0	1	1	1	0	0	1	0	1	0	1	1	1	0	0	0	0	0	0	1	1	1
		CoxB	0	1	1	1	0	0	1	0	1	0	1	1	1	0	0	0	0	0	0	1	1	1
		CoxC	0	1	1	1	0	0	1	0	1	0	0	0	0	0	0	0	0	0	0	0	0	0
		CoxD	0	1	1	1	0	0	1	0	1	0	0	0	0	0	0	0	0	0	0	0	0	0
	Cytochrome bd ubiquinol oxidase	CydA	1	1	1	1	1	0	0	1	0	0	0	1	1	0	0	0	0	0	1	0	0	0
		CydB	1	1	1	1	1	0	0	1	0	0	0	1	1	0	0	0	0	0	1	0	0	0
Hydrogen oxidation	[NiFe]-hydrogenase Group 2d, large subunit	HupU	1	1	1	1	1	0	1	0	0	0	0	1	1	1	1	1	1	1	1	0	1	1
		HupV	1	1	1	1	1	0	1	0	0	0	0	1	1	1	1	1	1	1	1	0	1	1
	[NiFe]-hydrogenase Group 1b, large subunit	HydA	1	1	1	1	1	1	1	1	1	0	1	1	0	1	2	1	1	1	1	0	1	1
		HydB	1	1	1	1	1	1	1	1	1	0	1	1	0	1	2	1	1	1	1	0	1	1
	[NiFe]-hydrogenase Group 1b, large subunit	HyaA	1	1	1	1	1	1	1	0	1	0	0	1	1	1	1	1	0	1	1	0	1	0
		HyaB	1	1	1	1	1	1	1	0	1	0	0	1	1	1	1	1	0	1	1	0	1	0
	[NiFe]-hydrogenase Group 4e, large subunit	EchE	1	1	1	1	0	1	0	0	0	0	0	0	0	0	1	0	1	1	0	0	0	0
		Coo	0	0	0	0	0	0	0	0	0	0	0	1	0	0	0	0	0	0	0	0	0	0
		Hyc	0	0	0	0	0	0	0	0	0	1	1	1	0	0	0	0	0	0	0	0	0	0

## Sheet: Table S7
Table S7. Expression of genes involved in core metabolism in seven isolated strains, in the unit of Transcripts Per Million (TPM).
	Strain	Gene	0-2 cm	2-4 cm	4-6 cm	6-8 cm	8-10 cm	10-12 cm	12-14 cm	14-16 cm	16-18 cm	18-20 cm
Carbon fixation	HSL1-2	AclA	0	0	0	0	0	0	76.3909	0	99.5976	0
		AclB	0	0	56.8934	0	0	93.7026	0	0	118.225	11.0729
		OorA1	0	0	0	0	0	0	0	0	62.1875	9.7228
		OorB1	0	0	0	78.0968	115.789	0	0	0	66.5278	0
		OorC	0	0	0	0	0	0	0	102.638	0	0
		OorD	0	0	0	0	0	0	0	0	0	15.7856
		OorA2	0	0	0	0	0	0	0	402.562	0	0
		OorB2	0	0	0	0	0	0	32.5669	0	30.9238	0
		PorA	0	0	0	35.879	0	0	16.3529	0	0	3.03371
		PorB	0	0	0	0	0	0	0	0	5.87989	0
		PorC	0	0	0	0	0	0	0	15.1874	0	0
		PorD	0	0	0	0	0	0	0	519.561	0	14.9703
	HSL-1656	AclA	0	0	125.79	0	0	97.8192	0	0	18.2186	0
		AclB	0	0	0	71.789	0	0	111.585	0	70.0256	2.76822
		OorA1	0	0	0	0	27.7944	0	0	0	33.2381	0
		OorB1	0	0	0	0	0	316.124	0	0	0	8.33492
		OorC	0	0	0	0	0	0	0	0	0	0
		OorD	0	0	0	0	0	0	0	0	508.291	0
		OorA2	0	0	56.6793	0	0	0	0	0	25.757	0
		OorB2	0	0	150.69	0	0	160.014	0	0	0	125.789
		PorA	0	0	0	0	0	41.7181	0	0	24.0135	0
		PorB	0	0	0	0	23.8907	0	0	0	0	0
		PorC	0	0	0	0	0	48.9832	0	15.1874	0	44.8385
		PorD	0	0	0	89.8902	0	0	0	0	158.643	104.792
	HSL-3221	AclA	0	0	0	52.7948	0	0	73.9352	0	43.0887	1.92207
		AclB	0	0	77.6893	0	0	0	0	201.674	181.848	8.30466
		OorA1	0	0	0	0	0	0	24.7862	0	0	0
		OorB	0	0	0	0	96.6389	0	0	0	0	0
		OorC	0	0	0	0	0	29.5976	0	0	0.528916	0
		OorD	0	0	0	10.6789	0	21.8293	0	0	0	1.67563
		OorA2	0	0	0	0	0	0	251.077	0	0	0
		OorB2	0	0	178.676	0	0	0	0	104.907	0	0
		PorA	0	0	0	0	0	0	0	0	0	0
		PorB	0	0	0	121.385	198.208	0	0	0	0	55.6756
		PorC	0	0	0	0	0	0	0	75.9371	0	0
		PorD	0	0	67.8737	0	0	0	0	0	201.395	0
	HSL1-6	AclA	0	0	0	37.739	0	91.0348	0	33.642	0	0
		AclB	0	0	0	0	0	0	103.787	74.0976	0	32.6389
		OorA1	0	0	0	0	0	0	0	0	15.5469	0
		OorB	0	0	0	24.7856	0	0	0	0	0	0
		OorC	0	0	0	0	0	0	0	0	0.528916	0
		OorD	0	0	0	0	55.7399	67.5928	0	88.5289	0	0
		OorA2	0	0	156.368	0	0	0	325.782	0	0	0
		OorB2	0	0	0	0	0	84.8963	0	0	0	0
		PorA	0	0	0	0	0	0	0	0	105.229	43.0337
		PorB	0	0	0	0	0	0	0	0	54.2096	0
		PorC	0	0	56.7823	0	0	0	0	0	0	0
		PorD	0	0	0	0	0	0	17.6789	0	0	13.8902
	HSL3-7	AclA	0	0	13.6353	0	48.7491	0	0	53.2066	62.6799	0
		AclB	0	0	0	89.739	0	169.678	572.801	83.3637	429.132	2.76822
		OorA1	0	0	0	0	0	0	0	36.5743	40.8765	0
		OorB	0	0	0	0	0	0	0	184.623	91.6887	0
		OorC	0	0	0	12.4679	0	0	0	0	3.29126	0
		OorD	0	0	0	0	0	0	0	0	7.36653	0
		OorA2	0	0	0	0	0	25.2579	0	0	19.6755	11.9664
		OorB2	0	0	0	0	0	0	0	0	0	0
		PorA	0	0	46.7387	24.7891	0	0	0	989.823	19.2445	3.0694
		PorB	0	0	0	0	0	0	0	0	115.02	8.46862
		PorC	0	0	0	0	272.89	0	749.432	0	273.084	0
		PorD	0	0	0	0	0	0	0	0	60.0686	8.15246
	HSL3-2	AclA	0	0	0	112.068	61.2877	0	76.7856	0	0	0
		AclB	0	0	67.3697	0	0	153.097	0	0	189.077	0
		OorA1	0	0	0	0	0	0	0	0	0	89.7618
		OorB	0	0	0	0	0	0	124.728	0	60.9818
		OorC	0	0	0	48.73	0	0	0	0	0	0
		OorD	0	0	0	0	0	0	0	0	0	16.768
		OorA2	0	0	0	0	21.679	0	58.6737	24.9078	0	0
		OorB2	0	0	18.7808	0	0	0	0	0	1.0757	0
		PorA	0	0	0	0	78.6476	0	0	156.786	0	0
		PorB	0	0	0	0	0	0	0	0	0	0
		PorC	0	0	0	0	0	0	0	71.7854	321.069	178.931
		PorD	0	0	73.0791	21.5691	0	0	0	0	12.9378	0
	HSL-1716	AclA	0	0	0	23.9459	14.7078	156.087	0	0	0	172.7
		AclB	0	0	0	0	0	0	38.0967	231.896	423.079	73.0252
		OorA1	0	0	0	18.5035	37.6466	0	0	37.0784	0	0
		OorB	0	0	0	70.2691	0	0	0	0	79.6756	0
		OorC	0	0	0	0	0	0	0	0	10.069	0
		OorD	0	0	0	0	0	48.4373	68.9278	0	0	0
		OorA2	0	0	25.0786	0	0	0	104.433	0	0	0
		OorB2	0	0	0	0	0	0	0	0	210.278	89.629
		PorA	0	0	0	0	98.6758	0	0	89.5643	0	0
		PorB	0	0	0	0	0	0	0	0	143.751	0
		PorC	0	0	67.8902	0	0	0	0	0	0	0
		PorD	0	0	0	0	0	68.0955	0	154.865	454.865	77.0397
Sulfur metabolism	HSL1-2	SoxA	0	0	0	0	115.062	112.979	0	0	129.9	0
		SoxB	0	0	0	0	0	154.019	21.5399	0	0	0
		SoxX	0	0	0	0	0	0	83.6284	78.6739	0	18.6703
		SoxY1	0	0	0	0	0	0	0	121.633	0	0
		SoxZ1	0	0	0	0	0	0	0	0	186.687	0
		SoxC	0	0	46.4574	0	0	0	0	83.4244	33.0767	13.9149
		SoxD	0	0	0	0	0	113.678	94.89	0	58.5411	0
		SoxY2	0	0	0	0	0	0	0	0	21.3141	2.9367
		SoxZ2	0	0	78.6764	0	0	186.586	0	78.6709	0	0
		Fcc	0	0	0	140.89	0	329.808	0	478.824	0	0
		Fcc_1	0	0	0	0	0	0	0	83.2295	312.765	0
		Sqr II	0	0	0	0	0	0	0	0	4.78303	0
		Sqr II_1	0	0	0	0	0	0	9.73889	0	0	0
		Sqr IV	0	0	0	96.7387	0	0	141.168	104.265	45.5506	0
		Sqr VI	0	0	0	0	0	0	413.705	0	0	31.3797
		SorA	0	0	0	0	9.0011	0	0	0	30.957	0
		SorB	0	0	0	0	0	47.8302	0	3.10193	0	0
		PsrA	0	0	0	0	0	0	0	0	7.75385	1.93827
		PsrB	0	0	0	0	0	0	59.0729	0	0	0
		PsrC	0	0	4.73903	0	0	0	0	0	0	0
		Phs	0	0	0	0	0	0	0	0	12.6765	0
		CysD	0	0	0	0	0	0	0	0	62.5691	0
		CysN	0	0	0	0	0	0	0	0	0	14.7685
		CysC	0	0	0	0	0	4.20964	0	0	0	0
		CysH	0	0	0	4.73802	0	0	0	6.63899	5.77665	0
		SirA	0	0	0	0	0	0	0	0	0	0
	HSL-1656	SoxA	0	0	0	65.6379	0	87.5373	0	0	16.8391	0
		SoxB	0	0	0	0	167.74	0	0	115.003	0	2.79975
		SoxX	0	0	0	0	0	0	75.6388	0	60.221	4.73083
		SoxY1	0	0	0	89.6878	0	69.0738	0	56.2873	0	0
		SoxZ1	0	0	0	0	0	0	0	110.938	0	0
		SoxC	0	0	0	0	0	142.593	0	0	104.094	0
		SoxD	0	0	0	0	0	0	152.808	0	130.337	0
		SoxY2	0	0	0	0	89.7392	90.0282	0	0	21.3141	4.9367
		SoxZ2	0	0	65.9309	0	0	186.586	0	0	26.5203	0
		Fcc	0	0	0	43.8902	0	0	60.679	35.8902	0	46.7865
		Fcc_1	0	0	0	0	87.2038	0	0	102.74	0	73.6455
		Sqr II	0	0	0	0	0	0	0	10.664	0	0
		Sqr II_1	0	0	0	0	0	4.80083	0	0	0	3.47874
		Sqr IV	0	0	72.83	0	80.9677	0	0	36.4891	100.777	0
		Sqr VI	0	0	0	78.8031	0	0	0	0	94.0974	0
		SorA	0	0	0	0	0	0	23.8987	0	126.924	0
		SorB	0	0	0	0	0	23.749	0	0	167.567	0
		PsrA	0	0	0	37.898	0	4.78377	0	0	26.3631	5.81482
		PsrB	0	0	0	0	12.6477	0	0	0	0	0
		PsrC	0	0	0	0	0	0	0	56.8398	0	10.6387
		Phs	0	0	0	4.72739	0	50.9435	0	0	0	0
		CysN	0	8.78999	0	0	0	0	0	0	0	0
		CysD	0	0	4.82083	0	2.93044	0	3.78988	0	0	0
		CysH	0	0	0	0	5.83903	0	0	0	10.6769	0
		SirA	0	0	0	0	0	0	0	0	6.82477	3.78279
	HSL-3221	SoxA	0	0	170.831	214.375	0	0	189.039	0	0	1.73877
		SoxB	0	0	0	0	94.8391	0	0	0	111.599	0
		SoxX	0	0	0	0	0	0	174.727	0	0	0
		SoxY1	0	0	0	0	0	214.378	0	0	104.891	0
		SoxZ1	0	0	0	0	0	0	0	0	0	0
		SoxC	0	0	124.739	0	0	104.84	78.6709	0	0	36.8408
		SoxD	0	0	0	0	0	0	0	156.679	176.809	0
		SoxY2	0	0	0	0	0	83.6665	102.679	0	0	0
		SoxZ2	0	0	0	0	0	0	2589.76	0	1689.67	0
		Fcc	0	0	0	0	104.729	67.6749	0	43.8908	57.6993	22.9886
		Fcc_1	0	0	0	54.8907	0	0	0	0	222.207	0
		Sqr II	0	0	0	0	0	0	3.38575	4.73892	0	0
		Sqr II_1	0	0	0	0	0	7.93803	0	0	0	0
		Sqr IV	0	0	48.8397	0	46.8377	0	0	0	89.6781	0
		Sqr VI	0	0	0	0	0	0	74.084	91.4763	0	82.8085
		SorA	0	0	0	0	0	76.8498	0	0	0	12.4981
		SorB	0	0	0	20.7497	0	0	0	0	16.3795	0
		PsrA	0	0	0	0	0	0	0	0	0	7.87424
		PsrB	0	0	0	0	0	0	17.1323	0	0	41.4348
		PsrC	0	0	0	0	0	0	13.0573	0	0	0
		Phs	0	0	0	0	36.9208	0	0	0	76.74	0
		CysD	0	0	0	9.73994	0	0	0	0	3.78277	0
		CysN	0	0	0	0	0	0	0	1.73664	0	0
		CysC	0	0	0	0	3.78994	15.7298	0	0	0	0
		CysH	0	0	0	0	0	0	12.7847	0	0	4.83089
		SirA	0	0	0	0	0	24.7839	0	0	10.6896	0
	HSL1-6	SoxA	0	0	43.8497	0	0	0	233.567	0	0	0
		SoxB	0	0	0	0	110.68	0	0	234.831	0	1.09684
		SoxX	0	0	0	0	0	145.84	0	0	95.0547	5.11811
		SoxY1	0	0	0	84.7387	0	0	0	0	21.6791	0
		SoxZ1	0	0	0	0	78.6397	0	96.7393	0	0	0
		SoxC	0	0	32.9379	47.8398	0	0	0	10.4748	0	12.5234
		SoxD	0	0	0	0	0	0	156.427	0	0	51.568
		SoxY2	0	0	0	0	0	83.6665	0	121.895	105.674	0
		SoxZ2	0	0	0	0	103.682	0	326.891	0	477.365	0
		Fcc	0	0	0	156.893	0	0	0	123.84	0	0
		Fcc_1	0	0	0	87.4653	0	78.8087	0	0	0	29.7837
		Sqr II	0	0	0	0	8.81768	0	0	10.7395	0	0
		Sqr II_1	0	0	0	0	0	0	0	0	5.73867	0
		Sqr IV	0	0	0	0	116.78	0	0	0	0	0
		Sqr VI	0	0	58.6379	0	50.9113	45.4008	0	67.6894	87.6784	0
		SorA	0	0	0	13.0311	0	0	0	0	0	3.12452
		SorB	0	0	0	11.8345	0	0	5.73998	0	0	0
		PsrA	0	0	0	0	0	0	0	14.8028	0	2.36227
		PsrB	0	0	0	7.02399	0	0	0	0	0	0
		PsrC	0	0	0	0	0	61.1919	0	53.7289	67.4793	0
		Phs	0	0	0	0	3.64862	0	45.8939	0	0	0
		CysD	0	0	0	0	0	28.4694	0	0	32.729	0
		CysN	0	0	0	6.41746	0	0	0	0	0	0
		CysC	0	0	0	0	4.88377	0	0	0	32.8977	0
		CysH	0	0	23.9459	0	0	0	0	27.6399	0	5.02993
		SirA	0	0	0	0	0	0	10.7366	0	0	0
	HSL3-7	SoxA	0	0	0	105.924	0	0	0	79.3493	71.3536	0
		SoxB	0	0	0	0	341.703	0	610.553	315.656	72.1726	0
		SoxX	0	0	0	0	36.8583	0	1072.31	90.9199	664.611	0
		SoxY1	0	0	0	0	0	793.52	0	0	0	11.1404
		SoxZ1	0	0	0	0	0	0	0	135.217	616.292	0
		Sqr II	0	0	0	0	0	104.82	0	97.6297	0	0
		Sqr II_1	0	0	0	0	0	0	70.0659	37.5868	35.8577	0
		Sqr IV	14.2009	0	0	0	10.9677	0	0	0	263.931	39.1061
		Sqr VI	0	0	0	14.4611	29.422	0	689.676	0	366.879	0
		SorA	0	0	0	0	0	65.8816	0	0	49.7835	0
		SorB	0	0	0	0	0	15.5285	0	0	0	0
		PsrA	0	0	3.72874	0	4.37464	0	0	18.5035	0	2.90741
		PsrB	0	0	0	0	0	0	7.66394	0	0	0
		PsrC	0	0	0	0	19.3635	0	0	0	35.8208	0
		Phs	0	0	0	5.82084	0	0	0	0	0	11.0628
		Phs_1	0	0	0	0	0	8.72974	43.6794	0	0	0
		Phs_2	0	0	0	0	23.0829	0	0	0	9.14868	3.00972
	HSL3-2	SoxA	0	0	0	6.83987	0	2.55194	0	4.9485	1.9073	0
		SoxB	0	0	0	0	0	0	0	1.67936	0	0
		SoxX	0	0	0	0	0	0	4.16728	0	0	1.25783
		SoxY1	0	0	0	0	0	3.78087	0	0	0	0
		SoxZ1	0	3.6377	0	2.04279	0	0	0	0	1.93244	1.68977
		SoxC	0	0	0	0	6.35347	0	9.99082	0	0	0
		SoxD	0	0	0	3.50308	0	0	1.07924	0	0	0
		SoxY2	0	0	0	0	1.83781	0	0	0	9.67368	0
		SoxZ2	0	0	0	0	0	4.15367	5.78039	0	3.48961	0
		Sqr II	0	0	0	0	0	0	0	0	0	0
		Sqr IV	0	0	0	0	0	0	0	0	0	0
		Sqr VI	0	0	0	0	0	0	0	0	0	0
		SorA	0	0	0	0	0	0	0	0	0	10.0733
		SorB	0	0	0	0	0	0	0	7.90771	4.73973	0
		SorA_1	0	0	0	0	0	0	0	0	0	0
		SorB_1	0	0	0	0	0	0	0	0	0	0
		PsrA	0	0	0	0	651.097	0	321.079	0	481.092	352.101
		PsrB	0	0	0	121.079	0	365.891	0	231.61	388.489	0
		PsrC	0	0	0	0	0	0	0	0	201.671	267.004
		Phs	0	0	0	0	98.0679	1093.79	0	0	790.057	808.145
	HSL-1716	SoxC	0	0	0	0	0	3.79336	4.50763	0	0	1.7322
		SoxD	0	0	0	6.6464	0	0	0	5.89067	0	0
		SoxY2	0	0	0	0	0	3.12471	0	0	3.72893	0
		SoxZ2	0	0	0	0	0	0	4.40055	0	0	2.79073
		Sqr II	0	0	0	0	0	0	0	0	0	0
		Sqr IV	0	0	0	0	0	0	0	0	0	0
		Sqr VI	0	0	0	0	0	0	0	0	0	0
		SorA	0	0	0	0	0	10.6386	0	0	6.6589	0
		SorB	0	0	0	0	0	0	0	0	0	1.05789
		PsrA	0	0	176.068	198.768	328.097	0	803.786	378.976	431.089	286.998
		PsrB	0	0	0	0	0	908.674	0	0	609.092	390.908
		PsrC	0	0	0	0	0	0	0	0	987.569	0
		Phs	0	0	0	1289.07	1762.1	0	0	103.097	0	1655.41
		CysD	0	0	0	0	0	0	0	0	0	0
		CysN	0	0	0	0	32.8938	0	6.89392	0	0	0
		CysC	0	0	0	0	0	0	0	0	11.7875	0
Hydrogen metabolism	HSL1-2	HydA	0	0	0	0	4.63793	0	0	15.1799	9.88555	1.49943
		HydB	0	0	0	13.7638	0	1.79027	0	27.5626	0	0
		HydA_1	0	0	2.90741	0	0	0	0	0	0	0
		HydB_1	0	0	0	0	0	2.47082	1.22727	0	24.3409	0
		HupV	0	0	0	1.31107	1.58715	0	2.67636	0	0	0
		HupU	0	0	0	0	0	9.93468	0	2.79368	1.78563	0
		Ech	0	0	0	0	162.166	0	0	101.787	0	56.6736
	HSL-1656	HydA	0	0	0	6.09383	0	10.769	9.25881	0	0	1.49943
		HydB	0	0	0	0	10.6387	0	8.39007	0	29.4122	5.90763
		HydA_1	0	0	0	0	0	0	0	0	9.81786	0
		HydB_1	0	0	0	0	0	4.18813	0	1.04604	0	0
		HupV	0	0	0	2.90873	0	4.65932	0	0	1.67904	0
		HupU	0	0	0	0	4.21709	0	15.8088	0	14.1074	10.3801
		Ech	0	0	0	0	89.6766	0	50.9113	45.4008	67.6654	0
	HSL-3221	HydA	0	0	0	0	0	6.80838	0	4.76388	15.2025	0
		HydB	0	6.73979	0	0	0	0	9.29119	0	4.53764	0
		HydA_1	0	0	0	17.7387	0	7.45643	0	0	0	0
		HydB_1	0	0	0	0	2.55194	0	5.42533	0	19.608	0
		HupV	0	0	0	0	19.823	3.27407	0	6.81855	0	1.79616
		HupU	0	0	0	1.2243	0	0	2.65083	3.78722	0	0
		Ech	0	0	0	9.73873	0	47.739	238.127	78.7636	151.441	0
	HSL1-6	HydA	0	0	0	0	16.2428	30.5532	11.3592	0	0	3.76388
		HydB	0	0	0	25.8478	0	0	0	0	0	0
		HydA_1	0	0	0	0	0	20.0707	0	15.7369	0	0
		HydB_1	0	0	0	0	1.15786	0	0	0	22.7879	0
		HupV	0	0	0	0	0	1.94805	0	12.2991	0	0
		HupU	0	0	0	1.67366	0	0	6.86638	0	15.2104	0
		Ech	0	0	0	0	0	0	147.192	89.4869	56.7637	0
	HSL3-7	HydA	0	0	0	37.8379	0	16.8378	9.83366	0	0	0
		HydB	0	0	0	0	16.8378	0	0	0	29.0548	0
		HydA_1	0	0	0	0	0	12.7369	0	13.7045	0	9.70265
		HydB_1	0	0	0	0	6.70851	0	3.50257	0	15.5511	0
		HupV	0	0	0	12.4744	0	0	6.7693	0	10.2008	0
		HupU	0	0	18.7184	0	0	27.7397	44.0541	0	48.4392	0
	HSL3-2	HydA	0	0	0	78.6853	0	189.099	147.725	0	578.036	183.041
		HydB	0	0	0	0	0	0	146.149	164.349	134.787	121.961
		HydA_1	0	0	0	0	107.686	0	0	152.021	0	0
		HydB_1	0	0	0	0	0	0	0	112.87	327.068	0
		Ech	0	0	0	0	306.955	0	428.077	0	329.784	0
	HSL-1716	HydA	0	0	0	75.8561	96.8663	0	98.559	152.669	0	89.6509
		HydB	0	0	0	0	0	67.8993	0	0	46.0348	115.044
		HydA_1	0	0	0	0	132.267	0	178.035	0	16.8056	0
		HydB_1	0	0	0	0	0	104.898	0	60.9381	0	0
		HupV	0	0	0	0	4.05166	6.81855	0	0	16.7636	0
		HupU	0	0	1.66387	0	0	0	2.80446	20.8737	0	0
Nitrogen metabolism	HSL1-2	NapA	0	0	0	0	0	37.3435	0	0	9.76599	13.3998
		NapB	0	0	0	0	0	0	84.7713	0	43.132	0
		NapD	0	0	0	0	267.654	205.296	0	0	67.6536	36.6796
		NapF	0	0	37.648	0	0	0	0	0	17.9608	0
		NapG	0	0	0	19.6388	0	89.7736	0	0	0	0
		NapH	0	0	0	0	0	0	0	74.5573	33.9983	0
		NapL	0	0	0	0	69.7389	0	57.072	0	0	2.63864
		NorB	0	0	0	0	0	0	9.79649	5.98058	0	0
		NorC	0	0	0	0	0	5.99931	0	0	0	1.01942
		NarB	0	0	0	0	0	0	0	0	12.2174	0
		NirA	0	0	0	0	0	0	0	0	0	0
		NifH	0	0	0	0	0	0	141.168	104.265	67.0838	0
		NifD	0	0	26.8385	0	89.6737	0	0	0	0	0
		NifK	0	0	0	0	0	240.166	0	134.764	124.788	0
	HSL-1656	NapA	0	0	0	63.8299	0	0	20.5212	0	10.7867	9.54279
		NapB	0	0	0	0	0	0	0	0	47.8903	0
		NapD	0	0	0	0	47.6364	0	0	0	0	36.6796
		NapF	0	0	0	17.569	0	0	0	0	42.7397	0
		NapG	0	0	0	0	10.4788	0	49.8737	0	0	55.4484
		NapH	0	0	0	0	0	0	0	0	0	0
		NapL	0	0	0	0	0	0	42.8083	0	0	12.2794
		NorB	0	0	0	0	6.70851	0	0	5.98058	4.50763	0
		NorC	0	0	0	0	0	2.20288	1.14604	0	0	0
		NarB	0	0	0	0	0	0	10.7649	0	0	0
		NirA	0	0	0	0	0	41.06	0	0	0	0
		NifH	0	0	0	67.7398	0	0	0	214.786	0	45.7398
		NifD	0	0	103.79	0	0	197.807	0	114.646	102.738	0
		NifK	0	0	0	0	73.9748	0	94.7837	0	0	0
	HSL-3221	NarB	0	0	0	0	0	0	0	1.7322	1.38297	0
		NirA	0	0	0	0	0	0	0	0	0	0
		NifH	0	0	0	0	42.8479	0	112.87	76.0355	0	4.92192
		NifD	0	0	16.5727	0	0	37.649	0	0	37.0838	0
		NifK	0	0	0	0	0	0	91.0494	87.3903	0	11.494
	HSL1-6	NarB	0	0	0	5.79793	0	3.07478	0	0	0	0
		NirA	0	0	0	0	0	0	0	0	2.73084	0
		NifH	0	0	0	0	134.984	0	0	314.409	0	4.92192
		NifD	0	0	0	9.73888	0	0	63.7892	0	4.73889	0
		NifK	0	0	0	0	23.0967	79.0367	0	0	10.6627	16.8904
	HSL3-7	NirA	0	0	0	0	0	0	0	20.7397	0	0
		NifH	0	0	0	258.012	0	154.908	148.831	0	0	0
		NifD	0	0	33.1454	0	0	0	0	0	106.689	0
		NifK	0	0	39.1405	99.4482	10.3442	0	78.7387	0	124.897	0
	HSL3-2	NirA	0	0	0	0	0	23.9398	0	15.0838	0	0
		NarB	0	0	0	0	0	0	0	7.30839	0	0
		NifH	0	0	0	0	98.7498	112.87	0	0	18.7879	0
		NifD	0	0	0	2.2912	0	0	0	46.8902	0	0
		NifK	0	0	21.8907	0	0	32.2879	50.1514	0	18.6789	3.73973
	HSL1716	NapA	0	0	0	144.217	0	0	0	0	87.9735	0
		NapB	0	0	0	0	0	215.274	0	214.248	0	57.8397
		NapD	0	0	235.74	0	189.639	0	0	151.441	0	0
		NapF	0	0	0	0	0	0	0	0	128.74	0
		NapG	0	0	0	151.166	114.266	0	0	0	0	0
		NapH	0	0	0	106.739	0	0	90.7947	0	89.7397	67.7497
		NapL	0	0	0	0	0	85.7397	0	0	0	0
		NorB	0	0	7.73979	0	0	6.83068	0	0	3.27407	0
		NorC	0	0	0	0	0	0	6.83085	9.79799	0	0
		NirA	0	0	0	0	0	0	0	0	0	0
		NifH	0	0	32.7487	0	0	42.9893	0	0	89.0674	0
		NifD	0	0	0	0	64.7381	0	64.3494	95.3993	0	13.8709
		NifK	0	0	0	132.29	0	0	121.739	0	33.6003	0
Oxygen reduction	HSL1-2	CcoN	0	0	0	0	123.749	104.74	0	0	84.8896	0
		CcoO	0	0	0	0	0	0	0	85.4051	0	0
		CcoP	0	0	0	0	0	35.7781	0	0	70.6956	0
		CcoQ	0	0	0	464.137	230.775	0	195.093	0	183.252	0
		CydA	0	0	0	0	0	0	7.17539	3.60434	0	0
		CydB	0	0	0	0	0	0	0	20.6386	0	9.63849
	HSL-1656	CcoN	42.3083	0	0	0	0	0	56.5483	38.8408	43.6349	14.5625
		CcoO	0	0	0	0	0	329.783	0	0	53.1757	0
		CcoP	0	0	0	35.781	0	7.9507	0	0	11.5421	0
		CcoQ	0	0	0	0	569.877	0	0	0	931.257	0
		CoxA	0	0	0	0	0	0	0	0	0	0
		CoxB	0	0	0	0	0	0	0	0	0	0
		CoxC	0	0	0	0	0	0	0	0	0	0
		CoxD	0	0	0	0	0	0	0	0	0	0
		CydA	0	0	0	32.2299	0	26.789	0	16.8308	0	0
		CydB	0	0	0	0	0	0	17.3714	0	8.77753	1.63764
	HSL-3221	CcoN	0	0	248.082	233.354	135.787	0	104.797	0	76.849	0
		CcoO	0	0	0	0	0	69.8559	0	0	23.3973	0
		CcoP	0	0	0	0	0	122.448	0	0	0	0
		CcoQ	0	0	0	464.137	0	0	0	267.639	263.789	0
		CoxA	0	0	0	0	0	0	0	0	0	0
		CoxB	0	0	0	0	0	0	0	0	0	0
		CoxC	0	0	0	0	0	0	0	0	0	0
		CoxD	0	0	0	0	0	0	0	0	0	0
		CydA	0	51.6756	0	0	34.8907	0	0	18.7397	5.56921	0
		CydB	0	0	0	0	0	63.8039	0	0	59.6766	0
	HSL1-6	CcoN	0	0	155.76	0	134.739	0	0	54.0839	0	37.7279
		CcoO	0	0	0	71.3821	0	69.8559	61.8308	0	0	0
		CcoP	0	0	0	0	0	0	0	0	63.4817	0
		CcoQ	0	0	367.839	0	216.894	0	0	169.219	151.296	0
		CoxA	0	0	0	0	0	0	0	0	0	0
		CoxB	0	0	0	0	0	0	0	0	0	0
		CoxC	0	0	0	0	0	0	0	0	0	0
		CoxD	0	0	0	0	0	0	0	0	0	0
		CydA	0	0	0	16.7398	0	7.56364	5.79379	0	0	0
		CydB	0	0	0	0	0	0	12.4744	9.61423	0	1.65647
	HSL3-7	CcoN	0	0	0	1046.44	0	183.366	327.353	0	331.62	0
		CcoO	0	0	0	0	0	0	0	146.794	0	0
		CcoP	0	0	0	32.3769	0	21.7638	0	0	14.3466	0
		CcoQ	0	0	85.8397	0	0	78.3875	0	67.8498	0	0
		CydA	0	0	0	40.2169	0	16.7397	14.7937	0	7.404	3.73974
		CydB	0	0	0	35.2274	33.3915	0	0	27.2788	12.8626	12.7975
	HSL3-2	CcoN	0	0	0	0	0	0	0	0	0	0
		CcoO	0	0	0	0	0	0	0	0	0	0
		CcoP	0	0	0	0	0	0	0	0	0	0
		CcoQ	0	0	0	0	0	0	0	0	0	0
	HSL-1716	CcoN	0	0	0	0	0	0	0	0	0	0
		CcoO	0	0	0	0	0	0	0	0	0	0
		CcoP	0	0	0	0	0	0	0	0	0	0
		CcoQ	0	0	0	0	0	0	0	0	0	0
		CoxA	0	0	0	0	0	0	0	0	0	0
		CoxB	0	0	0	0	0	0	0	0	0	0
		CoxC	0	0	0	0	0	0	0	0	0	0
		CoxD	0	0	0	0	0	0	0	0	0	0
		CydA	0	0	0	0	0	0	0	0	0	0
		CydB	0	0	0	0	0	0	0	0	0	0

## Sheet: Table S8
Table S8. The sequence identifities between seven isolated strains in this study with the ASVs.
Strains	ASV	Identifity (%)	Alignment Length	Mismatches	Gap opens	Q. start	Q. end	S. start	S. end	E-value	Bit score
HSL1-2T	ASV4608	99.01	404	4	0	343	746	1	404	0	711
HSL1-2T	ASV5457	98.515	404	6	0	343	746	1	404	0	702
HSL1-2T	ASV688	98.02	404	8	0	343	746	1	404	0	693
HSL1-2T	ASV19	98.02	404	8	0	343	746	1	404	0	693
HSL1-2T	ASV4116	97.772	404	9	0	343	746	1	404	0	688
HSL1-2T	ASV23	97.525	404	10	0	343	746	1	404	0	684
HSL1-2T	ASV2132	97.277	404	11	0	343	746	1	404	0	679
HSL1-2T	ASV4511	97.03	404	12	0	343	746	1	404	0	675
HSL1-2T	ASV433	97.03	404	12	0	343	746	1	404	0	675
HSL1-2T	ASV12117	96.782	404	13	0	343	746	1	404	0	670
HSL1-2T	ASV9570	96.782	404	13	0	343	746	1	404	0	670
HSL1-2T	ASV4104	96.782	404	13	0	343	746	1	404	0	670
HSL1-2T	ASV4098	96.782	404	13	0	343	746	1	404	0	670
HSL1-2T	ASV4042	96.782	404	13	0	343	746	1	404	0	670
HSL1-2T	ASV373	96.782	404	13	0	343	746	1	404	0	670
HSL1-2T	ASV214	96.782	404	13	0	343	746	1	404	0	670
HSL1-2T	ASV6864	96.535	404	14	0	343	746	1	404	0	666
HSL1-2T	ASV760	96.535	404	14	0	343	746	1	404	0	666
HSL1-2T	ASV3	96.535	404	14	0	343	746	1	404	0	666
HSL1-2T	ASV771	96.287	404	15	0	343	746	1	404	0	661
HSL1-2T	ASV305	96.287	404	15	0	343	746	1	404	0	661
HSL1-2T	ASV283	96.287	404	15	0	343	746	1	404	0	661
HSL1-2T	ASV40	96.04	404	16	0	343	746	1	404	0	657
HSL1-2T	ASV12022	95.792	404	17	0	343	746	1	404	0	652
HSL1-2T	ASV11687	95.792	404	17	0	343	746	1	404	0	652
HSL1-2T	ASV952	95.792	404	17	0	343	746	1	404	0	652
HSL1-2T	ASV231	95.792	404	17	0	343	746	1	404	0	652
HSL1-2T	ASV4058	95.545	404	18	0	343	746	1	404	0	648
HSL1-2T	ASV16	95.545	404	18	0	343	746	1	404	0	648
HSL1-2T	ASV4663	94.802	404	21	0	343	746	1	404	0	634
HSL1-2T	ASV11670	94.554	404	22	0	343	746	1	404	0	630
HSL1-2T	ASV5504	94.527	402	22	0	345	746	3	404	0	627
HSL1-2T	ASV4685	94.307	404	23	0	343	746	1	404	0	625
HSL1-2T	ASV3099	94.307	404	23	0	343	746	1	404	0	625
HSL1-2T	ASV11674	93.564	404	26	0	343	746	1	404	1.05e-177	612
HSL1-2T	ASV2640	92.84	405	28	1	343	746	1	405	8.1e-173	596
HSL1-2T	ASV5775	92.308	403	30	1	345	746	3	405	5.11e-169	583
HSL1-2T	ASV3689	90.099	404	40	0	343	746	1	404	1.05e-158	549
HSL1-2T	ASV9385	89.851	404	41	0	343	746	1	404	4.48e-157	544
HSL1-2T	ASV7490	89.604	404	42	0	343	746	1	404	5.46e-156	540
HSL1-2T	ASV3811	87.037	432	26	4	343	746	1	430	6.65e-155	536
HSL1-2T	ASV35	89.356	404	43	0	343	746	1	404	2.32e-154	535
HSL1-2T	ASV6289	86.744	430	31	2	343	746	1	430	8.1e-154	533
HSL1-2T	ASV6272	86.279	430	33	1	343	746	1	430	9.87e-153	529
HSL1-2T	ASV7559	88.614	404	46	0	343	746	1	404	1.47e-150	522
HSL1-2T	ASV3862	86.014	429	35	1	343	746	1	429	1.47e-150	522
HSL1-2T	ASV3724	85.548	429	37	2	343	746	1	429	3.23e-146	508
HSL1-2T	ASV6693	80.278	431	57	3	343	746	1	430	8.12e-116	407
HSL-1656T	ASV4608	99.01	404	4	0	344	747	1	404	0	711
HSL-1656T	ASV5457	98.515	404	6	0	344	747	1	404	0	702
HSL-1656T	ASV688	98.02	404	8	0	344	747	1	404	0	693
HSL-1656T	ASV19	98.02	404	8	0	344	747	1	404	0	693
HSL-1656T	ASV4116	97.772	404	9	0	344	747	1	404	0	688
HSL-1656T	ASV23	97.525	404	10	0	344	747	1	404	0	684
HSL-1656T	ASV2132	97.277	404	11	0	344	747	1	404	0	679
HSL-1656T	ASV4511	97.03	404	12	0	344	747	1	404	0	675
HSL-1656T	ASV433	97.03	404	12	0	344	747	1	404	0	675
HSL-1656T	ASV12117	96.782	404	13	0	344	747	1	404	0	670
HSL-1656T	ASV9570	96.782	404	13	0	344	747	1	404	0	670
HSL-1656T	ASV4104	96.782	404	13	0	344	747	1	404	0	670
HSL-1656T	ASV4098	96.782	404	13	0	344	747	1	404	0	670
HSL-1656T	ASV4042	96.782	404	13	0	344	747	1	404	0	670
HSL-1656T	ASV373	96.782	404	13	0	344	747	1	404	0	670
HSL-1656T	ASV214	96.782	404	13	0	344	747	1	404	0	670
HSL-1656T	ASV6864	96.535	404	14	0	344	747	1	404	0	666
HSL-1656T	ASV760	96.535	404	14	0	344	747	1	404	0	666
HSL-1656T	ASV3	96.535	404	14	0	344	747	1	404	0	666
HSL-1656T	ASV771	96.287	404	15	0	344	747	1	404	0	661
HSL-1656T	ASV305	96.287	404	15	0	344	747	1	404	0	661
HSL-1656T	ASV283	96.287	404	15	0	344	747	1	404	0	661
HSL-1656T	ASV40	96.04	404	16	0	344	747	1	404	0	657
HSL-1656T	ASV12022	95.792	404	17	0	344	747	1	404	0	652
HSL-1656T	ASV11687	95.792	404	17	0	344	747	1	404	0	652
HSL-1656T	ASV952	95.792	404	17	0	344	747	1	404	0	652
HSL-1656T	ASV231	95.792	404	17	0	344	747	1	404	0	652
HSL-1656T	ASV4058	95.545	404	18	0	344	747	1	404	0	648
HSL-1656T	ASV16	95.545	404	18	0	344	747	1	404	0	648
HSL-1656T	ASV4663	94.802	404	21	0	344	747	1	404	0	634
HSL-1656T	ASV11670	94.554	404	22	0	344	747	1	404	0	630
HSL-1656T	ASV5504	94.527	402	22	0	346	747	3	404	0	627
HSL-1656T	ASV4685	94.307	404	23	0	344	747	1	404	0	625
HSL-1656T	ASV3099	94.307	404	23	0	344	747	1	404	0	625
HSL-1656T	ASV11674	93.564	404	26	0	344	747	1	404	1.05e-177	612
HSL-1656T	ASV2640	92.84	405	28	1	344	747	1	405	8.1e-173	596
HSL-1656T	ASV5775	92.308	403	30	1	346	747	3	405	5.11e-169	583
HSL-1656T	ASV3689	90.099	404	40	0	344	747	1	404	1.05e-158	549
HSL-1656T	ASV9385	89.851	404	41	0	344	747	1	404	4.49e-157	544
HSL-1656T	ASV7490	89.604	404	42	0	344	747	1	404	5.46e-156	540
HSL-1656T	ASV3811	87.037	432	26	4	344	747	1	430	6.66e-155	536
HSL-1656T	ASV35	89.356	404	43	0	344	747	1	404	2.32e-154	535
HSL-1656T	ASV6289	86.744	430	31	2	344	747	1	430	8.11e-154	533
HSL-1656T	ASV6272	86.279	430	33	1	344	747	1	430	9.88e-153	529
HSL-1656T	ASV7559	88.614	404	46	0	344	747	1	404	1.47e-150	522
HSL-1656T	ASV3862	86.014	429	35	1	344	747	1	429	1.47e-150	522
HSL-1656T	ASV3724	85.548	429	37	2	344	747	1	429	3.23e-146	508
HSL-1656T	ASV6693	80.278	431	57	3	344	747	1	430	8.12e-116	407
HSL-3221T	ASV5457	99.01	404	4	0	345	748	1	404	0	711
HSL-3221T	ASV4608	98.515	404	6	0	345	748	1	404	0	702
HSL-3221T	ASV688	98.515	404	6	0	345	748	1	404	0	702
HSL-3221T	ASV19	98.515	404	6	0	345	748	1	404	0	702
HSL-3221T	ASV4116	98.267	404	7	0	345	748	1	404	0	697
HSL-3221T	ASV23	98.02	404	8	0	345	748	1	404	0	693
HSL-3221T	ASV2132	97.772	404	9	0	345	748	1	404	0	688
HSL-3221T	ASV4511	97.525	404	10	0	345	748	1	404	0	684
HSL-3221T	ASV12117	97.277	404	11	0	345	748	1	404	0	679
HSL-3221T	ASV4042	97.277	404	11	0	345	748	1	404	0	679
HSL-3221T	ASV373	97.277	404	11	0	345	748	1	404	0	679
HSL-3221T	ASV214	97.277	404	11	0	345	748	1	404	0	679
HSL-3221T	ASV433	97.03	404	12	0	345	748	1	404	0	675
HSL-3221T	ASV3	97.03	404	12	0	345	748	1	404	0	675
HSL-3221T	ASV4104	96.782	404	13	0	345	748	1	404	0	670
HSL-3221T	ASV771	96.782	404	13	0	345	748	1	404	0	670
HSL-3221T	ASV283	96.782	404	13	0	345	748	1	404	0	670
HSL-3221T	ASV40	96.535	404	14	0	345	748	1	404	0	666
HSL-3221T	ASV11687	96.287	404	15	0	345	748	1	404	0	661
HSL-3221T	ASV9570	96.287	404	15	0	345	748	1	404	0	661
HSL-3221T	ASV4098	96.287	404	15	0	345	748	1	404	0	661
HSL-3221T	ASV6864	96.04	404	16	0	345	748	1	404	0	657
HSL-3221T	ASV4058	96.04	404	16	0	345	748	1	404	0	657
HSL-3221T	ASV760	96.04	404	16	0	345	748	1	404	0	657
HSL-3221T	ASV16	96.04	404	16	0	345	748	1	404	0	657
HSL-3221T	ASV305	95.792	404	17	0	345	748	1	404	0	652
HSL-3221T	ASV12022	95.297	404	19	0	345	748	1	404	0	643
HSL-3221T	ASV4663	95.297	404	19	0	345	748	1	404	0	643
HSL-3221T	ASV952	95.297	404	19	0	345	748	1	404	0	643
HSL-3221T	ASV231	95.297	404	19	0	345	748	1	404	0	643
HSL-3221T	ASV11670	95.05	404	20	0	345	748	1	404	0	639
HSL-3221T	ASV5504	95.025	402	20	0	347	748	3	404	0	636
HSL-3221T	ASV4685	94.802	404	21	0	345	748	1	404	0	634
HSL-3221T	ASV3099	94.802	404	21	0	345	748	1	404	0	634
HSL-3221T	ASV11674	94.059	404	24	0	345	748	1	404	2.04e-180	621
HSL-3221T	ASV2640	93.333	405	26	1	345	748	1	405	1.57e-175	605
HSL-3221T	ASV5775	92.804	403	28	1	347	748	3	405	9.88e-172	592
HSL-3221T	ASV3689	90.099	404	40	0	345	748	1	404	1.06e-158	549
HSL-3221T	ASV3811	87.5	432	24	4	345	748	1	430	1.29e-157	545
HSL-3221T	ASV9385	89.851	404	41	0	345	748	1	404	4.49e-157	544
HSL-3221T	ASV35	89.851	404	41	0	345	748	1	404	4.49e-157	544
HSL-3221T	ASV6289	87.209	430	29	2	345	748	1	430	1.57e-156	542
HSL-3221T	ASV7490	89.604	404	42	0	345	748	1	404	5.47e-156	540
HSL-3221T	ASV6272	86.744	430	31	1	345	748	1	430	1.91e-155	538
HSL-3221T	ASV3862	86.48	429	33	1	345	748	1	429	2.83e-153	531
HSL-3221T	ASV7559	88.614	404	46	0	345	748	1	404	1.47e-150	522
HSL-3221T	ASV3724	85.082	429	39	2	345	748	1	429	1.67e-143	499
HSL-3221T	ASV6693	80.742	431	55	3	345	748	1	430	1.57e-118	416
HSL1-6T	ASV5457	99.01	404	4	0	345	748	1	404	0	711
HSL1-6T	ASV4608	98.515	404	6	0	345	748	1	404	0	702
HSL1-6T	ASV688	98.515	404	6	0	345	748	1	404	0	702
HSL1-6T	ASV19	98.515	404	6	0	345	748	1	404	0	702
HSL1-6T	ASV4116	98.267	404	7	0	345	748	1	404	0	697
HSL1-6T	ASV23	98.02	404	8	0	345	748	1	404	0	693
HSL1-6T	ASV2132	97.772	404	9	0	345	748	1	404	0	688
HSL1-6T	ASV4511	97.525	404	10	0	345	748	1	404	0	684
HSL1-6T	ASV12117	97.277	404	11	0	345	748	1	404	0	679
HSL1-6T	ASV4042	97.277	404	11	0	345	748	1	404	0	679
HSL1-6T	ASV373	97.277	404	11	0	345	748	1	404	0	679
HSL1-6T	ASV214	97.277	404	11	0	345	748	1	404	0	679
HSL1-6T	ASV433	97.03	404	12	0	345	748	1	404	0	675
HSL1-6T	ASV3	97.03	404	12	0	345	748	1	404	0	675
HSL1-6T	ASV4104	96.782	404	13	0	345	748	1	404	0	670
HSL1-6T	ASV771	96.782	404	13	0	345	748	1	404	0	670
HSL1-6T	ASV283	96.782	404	13	0	345	748	1	404	0	670
HSL1-6T	ASV40	96.535	404	14	0	345	748	1	404	0	666
HSL1-6T	ASV11687	96.287	404	15	0	345	748	1	404	0	661
HSL1-6T	ASV9570	96.287	404	15	0	345	748	1	404	0	661
HSL1-6T	ASV4098	96.287	404	15	0	345	748	1	404	0	661
HSL1-6T	ASV6864	96.04	404	16	0	345	748	1	404	0	657
HSL1-6T	ASV4058	96.04	404	16	0	345	748	1	404	0	657
HSL1-6T	ASV760	96.04	404	16	0	345	748	1	404	0	657
HSL1-6T	ASV16	96.04	404	16	0	345	748	1	404	0	657
HSL1-6T	ASV305	95.792	404	17	0	345	748	1	404	0	652
HSL1-6T	ASV12022	95.297	404	19	0	345	748	1	404	0	643
HSL1-6T	ASV4663	95.297	404	19	0	345	748	1	404	0	643
HSL1-6T	ASV952	95.297	404	19	0	345	748	1	404	0	643
HSL1-6T	ASV231	95.297	404	19	0	345	748	1	404	0	643
HSL1-6T	ASV11670	95.05	404	20	0	345	748	1	404	0	639
HSL1-6T	ASV5504	95.025	402	20	0	347	748	3	404	0	636
HSL1-6T	ASV4685	94.802	404	21	0	345	748	1	404	0	634
HSL1-6T	ASV3099	94.802	404	21	0	345	748	1	404	0	634
HSL1-6T	ASV11674	94.059	404	24	0	345	748	1	404	2.04e-180	621
HSL1-6T	ASV2640	93.333	405	26	1	345	748	1	405	1.57e-175	605
HSL1-6T	ASV5775	92.804	403	28	1	347	748	3	405	9.88e-172	592
HSL1-6T	ASV3689	90.099	404	40	0	345	748	1	404	1.06e-158	549
HSL1-6T	ASV3811	87.5	432	24	4	345	748	1	430	1.29e-157	545
HSL1-6T	ASV9385	89.851	404	41	0	345	748	1	404	4.49e-157	544
HSL1-6T	ASV35	89.851	404	41	0	345	748	1	404	4.49e-157	544
HSL1-6T	ASV6289	87.209	430	29	2	345	748	1	430	1.57e-156	542
HSL1-6T	ASV7490	89.604	404	42	0	345	748	1	404	5.47e-156	540
HSL1-6T	ASV6272	86.744	430	31	1	345	748	1	430	1.91e-155	538
HSL1-6T	ASV3862	86.48	429	33	1	345	748	1	429	2.83e-153	531
HSL1-6T	ASV7559	88.614	404	46	0	345	748	1	404	1.47e-150	522
HSL1-6T	ASV3724	85.082	429	39	2	345	748	1	429	1.67e-143	499
HSL1-6T	ASV6693	80.742	431	55	3	345	748	1	430	1.57e-118	416
HSL3-7T	ASV23	99.994	404	0	0	354	757	1	404	0	729
HSL3-7T	ASV4042	99.257	404	3	0	354	757	1	404	0	715
HSL3-7T	ASV3	99.01	404	4	0	354	757	1	404	0	711
HSL3-7T	ASV373	98.762	404	5	0	354	757	1	404	0	706
HSL3-7T	ASV283	98.762	404	5	0	354	757	1	404	0	706
HSL3-7T	ASV214	98.762	404	5	0	354	757	1	404	0	706
HSL3-7T	ASV2132	98.267	404	7	0	354	757	1	404	0	697
HSL3-7T	ASV771	98.267	404	7	0	354	757	1	404	0	697
HSL3-7T	ASV5457	98.02	404	8	0	354	757	1	404	0	693
HSL3-7T	ASV4511	98.02	404	8	0	354	757	1	404	0	693
HSL3-7T	ASV12117	97.772	404	9	0	354	757	1	404	0	688
HSL3-7T	ASV4608	97.525	404	10	0	354	757	1	404	0	684
HSL3-7T	ASV4058	97.525	404	10	0	354	757	1	404	0	684
HSL3-7T	ASV19	97.525	404	10	0	354	757	1	404	0	684
HSL3-7T	ASV16	97.525	404	10	0	354	757	1	404	0	684
HSL3-7T	ASV4116	97.277	404	11	0	354	757	1	404	0	679
HSL3-7T	ASV40	97.03	404	12	0	354	757	1	404	0	675
HSL3-7T	ASV9570	96.782	404	13	0	354	757	1	404	0	670
HSL3-7T	ASV4685	96.782	404	13	0	354	757	1	404	0	670
HSL3-7T	ASV4098	96.782	404	13	0	354	757	1	404	0	670
HSL3-7T	ASV231	96.782	404	13	0	354	757	1	404	0	670
HSL3-7T	ASV6864	96.535	404	14	0	354	757	1	404	0	666
HSL3-7T	ASV760	96.535	404	14	0	354	757	1	404	0	666
HSL3-7T	ASV688	96.535	404	14	0	354	757	1	404	0	666
HSL3-7T	ASV305	96.287	404	15	0	354	757	1	404	0	661
HSL3-7T	ASV433	96.04	404	16	0	354	757	1	404	0	657
HSL3-7T	ASV12022	95.792	404	17	0	354	757	1	404	0	652
HSL3-7T	ASV4663	95.792	404	17	0	354	757	1	404	0	652
HSL3-7T	ASV4104	95.792	404	17	0	354	757	1	404	0	652
HSL3-7T	ASV952	95.792	404	17	0	354	757	1	404	0	652
HSL3-7T	ASV11670	95.545	404	18	0	354	757	1	404	0	648
HSL3-7T	ASV11687	95.297	404	19	0	354	757	1	404	0	643
HSL3-7T	ASV3099	94.802	404	21	0	354	757	1	404	0	634
HSL3-7T	ASV5504	94.03	402	24	0	356	757	3	404	2.5e-179	618
HSL3-7T	ASV11674	93.069	404	28	0	354	757	1	404	5.51e-175	603
HSL3-7T	ASV2640	92.099	405	31	1	354	757	1	405	5.17e-169	583
HSL3-7T	ASV5775	91.811	403	32	1	356	757	3	405	2.68e-166	574
HSL3-7T	ASV3811	87.963	432	22	4	354	757	1	430	2.51e-160	554
HSL3-7T	ASV9385	90.347	404	39	0	354	757	1	404	8.75e-160	553
HSL3-7T	ASV35	90.347	404	39	0	354	757	1	404	8.75e-160	553
HSL3-7T	ASV7490	90.099	404	40	0	354	757	1	404	1.07e-158	549
HSL3-7T	ASV3689	89.356	404	43	0	354	757	1	404	2.35e-154	535
HSL3-7T	ASV7559	89.109	404	44	0	354	757	1	404	2.86e-153	531
HSL3-7T	ASV6289	85.814	430	35	2	354	757	1	430	2.2e-148	515
HSL3-7T	ASV6272	84.884	430	39	1	354	757	1	430	1.39e-144	502
HSL3-7T	ASV3862	84.848	429	40	1	354	757	1	429	1.69e-143	499
HSL3-7T	ASV3724	84.615	429	41	2	354	757	1	429	8.75e-141	489
HSL3-7T	ASV6693	79.767	430	61	1	354	757	1	430	1e-114	403
HSL3-2T	ASV4663	96.287	404	15	0	356	759	1	404	0	661
HSL3-2T	ASV11674	96.04	404	16	0	356	759	1	404	0	657
HSL3-2T	ASV4511	96.04	404	16	0	356	759	1	404	0	657
HSL3-2T	ASV5457	95.545	404	18	0	356	759	1	404	0	648
HSL3-2T	ASV11687	95.297	404	19	0	356	759	1	404	0	643
HSL3-2T	ASV4116	95.297	404	19	0	356	759	1	404	0	643
HSL3-2T	ASV688	95.297	404	19	0	356	759	1	404	0	643
HSL3-2T	ASV283	95.297	404	19	0	356	759	1	404	0	643
HSL3-2T	ASV214	95.297	404	19	0	356	759	1	404	0	643
HSL3-2T	ASV11670	95.05	404	20	0	356	759	1	404	0	639
HSL3-2T	ASV4685	95.05	404	20	0	356	759	1	404	0	639
HSL3-2T	ASV4608	95.05	404	20	0	356	759	1	404	0	639
HSL3-2T	ASV2132	95.05	404	20	0	356	759	1	404	0	639
HSL3-2T	ASV760	95.05	404	20	0	356	759	1	404	0	639
HSL3-2T	ASV19	95.05	404	20	0	356	759	1	404	0	639
HSL3-2T	ASV3099	94.802	404	21	0	356	759	1	404	0	634
HSL3-2T	ASV9570	94.554	404	22	0	356	759	1	404	0	630
HSL3-2T	ASV4042	94.554	404	22	0	356	759	1	404	0	630
HSL3-2T	ASV373	94.554	404	22	0	356	759	1	404	0	630
HSL3-2T	ASV12117	94.307	404	23	0	356	759	1	404	0	625
HSL3-2T	ASV433	94.059	404	24	0	356	759	1	404	2.06e-180	621
HSL3-2T	ASV23	94.059	404	24	0	356	759	1	404	2.06e-180	621
HSL3-2T	ASV3	94.059	404	24	0	356	759	1	404	2.06e-180	621
HSL3-2T	ASV4104	93.812	404	25	0	356	759	1	404	8.74e-179	616
HSL3-2T	ASV16	93.812	404	25	0	356	759	1	404	8.74e-179	616
HSL3-2T	ASV4098	93.564	404	26	0	356	759	1	404	1.07e-177	612
HSL3-2T	ASV4058	93.564	404	26	0	356	759	1	404	1.07e-177	612
HSL3-2T	ASV771	93.317	404	27	0	356	759	1	404	4.53e-176	607
HSL3-2T	ASV40	93.317	404	27	0	356	759	1	404	4.53e-176	607
HSL3-2T	ASV6864	92.822	404	29	0	356	759	1	404	2.35e-173	598
HSL3-2T	ASV305	92.822	404	29	0	356	759	1	404	2.35e-173	598
HSL3-2T	ASV231	92.822	404	29	0	356	759	1	404	2.35e-173	598
HSL3-2T	ASV12022	92.327	404	31	0	356	759	1	404	1.22e-170	589
HSL3-2T	ASV952	92.079	404	32	0	356	759	1	404	1.48e-169	585
HSL3-2T	ASV5504	91.542	402	34	0	358	759	3	404	9.34e-166	572
HSL3-2T	ASV2640	89.877	405	40	1	356	759	1	405	1.58e-156	542
HSL3-2T	ASV9385	89.356	404	43	0	356	759	1	404	2.35e-154	535
HSL3-2T	ASV7490	89.109	404	44	0	356	759	1	404	2.86e-153	531
HSL3-2T	ASV5775	89.33	403	42	1	358	759	3	405	9.99e-153	529
HSL3-2T	ASV3689	88.861	404	45	0	356	759	1	404	1.22e-151	526
HSL3-2T	ASV35	88.614	404	46	0	356	759	1	404	1.48e-150	522
HSL3-2T	ASV7559	87.871	404	49	0	356	759	1	404	3.26e-146	508
HSL3-2T	ASV3811	84.259	432	38	4	356	759	1	430	1.3e-138	482
HSL3-2T	ASV6289	83.953	430	43	2	356	759	1	430	1.58e-137	479
HSL3-2T	ASV6272	83.488	430	45	1	356	759	1	430	1.93e-136	475
HSL3-2T	ASV3862	83.45	429	46	1	356	759	1	429	2.35e-135	471
HSL3-2T	ASV3724	82.284	429	51	2	356	759	1	429	3.27e-127	444
HSL3-2T	ASV6693	81.439	431	52	3	356	759	1	430	2.51e-122	428
HSL-1716T	ASV4663	96.287	404	15	0	352	755	1	404	0	661
HSL-1716T	ASV11674	96.04	404	16	0	352	755	1	404	0	657
HSL-1716T	ASV4511	95.545	404	18	0	352	755	1	404	0	648
HSL-1716T	ASV11670	94.802	404	21	0	352	755	1	404	0	634
HSL-1716T	ASV283	94.802	404	21	0	352	755	1	404	0	634
HSL-1716T	ASV214	94.802	404	21	0	352	755	1	404	0	634
HSL-1716T	ASV5457	94.554	404	22	0	352	755	1	404	0	630
HSL-1716T	ASV760	94.554	404	22	0	352	755	1	404	0	630
HSL-1716T	ASV11687	94.307	404	23	0	352	755	1	404	0	625
HSL-1716T	ASV9570	94.307	404	23	0	352	755	1	404	0	625
HSL-1716T	ASV3099	94.307	404	23	0	352	755	1	404	0	625
HSL-1716T	ASV4685	94.059	404	24	0	352	755	1	404	2.05e-180	621
HSL-1716T	ASV4608	94.059	404	24	0	352	755	1	404	2.05e-180	621
HSL-1716T	ASV19	94.059	404	24	0	352	755	1	404	2.05e-180	621
HSL-1716T	ASV4098	94.321	405	21	2	352	755	1	404	7.16e-180	619
HSL-1716T	ASV2132	93.812	404	25	0	352	755	1	404	8.72e-179	616
HSL-1716T	ASV4116	93.564	404	26	0	352	755	1	404	1.06e-177	612
HSL-1716T	ASV373	93.564	404	26	0	352	755	1	404	1.06e-177	612
HSL-1716T	ASV23	93.564	404	26	0	352	755	1	404	1.06e-177	612
HSL-1716T	ASV40	93.827	405	23	2	352	755	1	404	3.71e-177	610
HSL-1716T	ASV12117	93.317	404	27	0	352	755	1	404	4.52e-176	607
HSL-1716T	ASV688	93.317	404	27	0	352	755	1	404	4.52e-176	607
HSL-1716T	ASV433	93.317	404	27	0	352	755	1	404	4.52e-176	607
HSL-1716T	ASV4104	93.069	404	28	0	352	755	1	404	5.5e-175	603
HSL-1716T	ASV4042	93.069	404	28	0	352	755	1	404	5.5e-175	603
HSL-1716T	ASV6864	93.333	405	25	2	352	755	1	404	1.92e-174	601
HSL-1716T	ASV771	92.822	404	29	0	352	755	1	404	2.34e-173	598
HSL-1716T	ASV305	92.822	404	29	0	352	755	1	404	2.34e-173	598
HSL-1716T	ASV3	92.822	404	29	0	352	755	1	404	2.34e-173	598
HSL-1716T	ASV952	92.84	405	27	2	352	755	1	404	9.95e-172	592
HSL-1716T	ASV12022	92.327	404	31	0	352	755	1	404	1.21e-170	589
HSL-1716T	ASV4058	92.327	404	31	0	352	755	1	404	1.21e-170	589
HSL-1716T	ASV16	92.327	404	31	0	352	755	1	404	1.21e-170	589
HSL-1716T	ASV231	91.584	404	34	0	352	755	1	404	7.65e-167	576
HSL-1716T	ASV5504	90.547	402	38	0	354	755	3	404	2.5e-160	554
HSL-1716T	ASV2640	89.383	405	42	1	352	755	1	405	8.18e-154	533
HSL-1716T	ASV9385	88.861	404	45	0	352	755	1	404	1.21e-151	526
HSL-1716T	ASV7490	88.614	404	46	0	352	755	1	404	1.48e-150	522
HSL-1716T	ASV35	88.614	404	46	0	352	755	1	404	1.48e-150	522
HSL-1716T	ASV5775	88.586	403	45	1	354	755	3	405	6.29e-149	517
HSL-1716T	ASV7559	88.119	404	48	0	352	755	1	404	7.66e-148	513
HSL-1716T	ASV3689	88.395	405	45	2	352	755	1	404	2.67e-147	511
HSL-1716T	ASV3811	83.991	431	41	4	352	755	1	430	6.72e-136	473
HSL-1716T	ASV6289	83.953	430	43	4	352	755	1	430	8.18e-135	470
HSL-1716T	ASV6272	83.488	430	45	4	352	755	1	430	4.24e-132	461
HSL-1716T	ASV3862	94.539	293	16	0	463	755	137	429	5.16e-131	457
HSL-1716T	ASV3724	81.585	429	54	3	352	755	1	429	8.74e-122	426
HSL-1716T	ASV6693	81.163	430	55	3	352	755	1	430	3.72e-120	421

## Sheet: Table S9
Table S9. The relative abunadance of ASVs with > 97% identifity with isolated strain at 0-20 cm mangrove sediments.
Strains	ASV	Identifity (%)	0-2 cm	2-4 cm	4-6 cm	6-8 cm	8-10 cm	10-12 cm	12-14 cm	14-16 cm	16-18 cm	18-20 cm
HSL1-2T	ASV4608	99.01	0	0	0	0	0	0	0	0	0	3.0723e-05
HSL1-2T	ASV5457	98.515	0	0	0	0	0	0.00051205	0	0	0	0
HSL1-2T	ASV688	98.02	0	0	0	0	0	0	0	0.000341367	0	0.000477914
HSL1-2T	ASV19	98.02	0.00105824	0.00337953	0.00477914	0.00822694	0.00812453	0.0102751	0.00686147	0.00467673	0.00764662	0.00505223
HSL1-2T	ASV4116	97.772	0	0	0	0	0	0	0	0	0	0.00071687
HSL1-2T	ASV23	97.525	0	0	0	0.00061446	0	0.00030723	0	0.00454018	0.000477914	0.00157029
HSL1-2T	ASV2132	97.277	0	0	0	0	0	0	0.00051205	0	0	0
HSL1-2T	ASV4511	97.03	0	0	0	0	0	0	0	0	0	0.000273093
HSL1-2T	ASV433	97.03	0	0.00020482	0	0	0	0.000238957	0	0.000546187	0	0
HSL-1656T	ASV4608	99.01	0	0	0	0	0	0	0	0	0	3.0723e-05
HSL-1656T	ASV5457	98.515	0	0	0	0	0	0.00051205	0	0	0	0
HSL-1656T	ASV688	98.02	0	0	0	0	0	0	0	0.000341367	0	0.000477914
HSL-1656T	ASV19	98.02	0.00105824	0.00337953	0.00477914	0.00822694	0.00812453	0.0102751	0.00686147	0.00467673	0.00764662	0.00505223
HSL-1656T	ASV4116	97.772	0	0	0	0	0	0	0	0	0	0.00071687
HSL-1656T	ASV23	97.525	0	0	0	0.00061446	0	0.00030723	0	0.00454018	0.000477914	0.00157029
HSL-1656T	ASV2132	97.277	0	0	0	0	0	0	0.00051205	0	0	0
HSL-1656T	ASV4511	97.03	0	0	0	0	0	0	0	0	0	0.000273093
HSL-1656T	ASV433	97.03	0	0.00020482	0	0	0	0.000238957	0	0.000546187	0	0
HSL-3221T	ASV5457	99.01	0	0	0	0	0	0.00051205	0	0	0	0
HSL-3221T	ASV4608	98.515	0	0	0	0	0	0	0	0	0	3.0723e-05
HSL-3221T	ASV688	98.515	0	0	0	0	0	0	0	0.000341367	0	0.000477914
HSL-3221T	ASV19	98.515	0.00105824	0.00337953	0.00477914	0.00822694	0.00812453	0.0102751	0.00686147	0.00467673	0.00764662	0.00505223
HSL-3221T	ASV4116	98.267	0	0	0	0	0	0	0	0	0	0.00071687
HSL-3221T	ASV23	98.02	0	0	0	0.00061446	0	0.00030723	0	0.00454018	0.000477914	0.00157029
HSL-3221T	ASV2132	97.772	0	0	0	0	0	0	0.00051205	0	0	0
HSL-3221T	ASV4511	97.525	0	0	0	0	0	0	0	0	0	0.000273093
HSL-3221T	ASV12117	97.277	0	0	0.000136547	0	0	0	0	0	0	0
HSL-3221T	ASV4042	97.277	0	0.000751007	0.000580324	0.00071687	0	0	0	0	0	0.00119478
HSL-3221T	ASV373	97.277	0	0	0	0	0	0	0	0.00051205	0	0.000785144
HSL-3221T	ASV214	97.277	0	0	0	0	0	0	0	0.000853417	0	0.00160442
HSL-3221T	ASV433	97.03	0	0.00020482	0	0	0	0.000238957	0	0.000546187	0	0
HSL-3221T	ASV3	97.03	0.0016727	0.00221888	0.00996791	0.0134499	0.0130743	0.00355022	0.00368676	0.0186386	0.00477914	0.0246467
HSL1-6T	ASV5457	99.01	0	0	0	0	0	0.00051205	0	0	0	0
HSL1-6T	ASV4608	98.515	0	0	0	0	0	0	0	0	0	3.0723e-05
HSL1-6T	ASV688	98.515	0	0	0	0	0	0	0	0.000341367	0	0.000477914
HSL1-6T	ASV19	98.515	0.00105824	0.00337953	0.00477914	0.00822694	0.00812453	0.0102751	0.00686147	0.00467673	0.00764662	0.00505223
HSL1-6T	ASV4116	98.267	0	0	0	0	0	0	0	0	0	0.00071687
HSL1-6T	ASV23	98.02	0	0	0	0.00061446	0	0.00030723	0	0.00454018	0.000477914	0.00157029
HSL1-6T	ASV2132	97.772	0	0	0	0	0	0	0.00051205	0	0	0
HSL1-6T	ASV4511	97.525	0	0	0	0	0	0	0	0	0	0.000273093
HSL1-6T	ASV12117	97.277	0	0	0.000136547	0	0	0	0	0	0	0
HSL1-6T	ASV4042	97.277	0	0.000751007	0.000580324	0.00071687	0	0	0	0	0	0.00119478
HSL1-6T	ASV373	97.277	0	0	0	0	0	0	0	0.00051205	0	0.000785144
HSL1-6T	ASV214	97.277	0	0	0	0	0	0	0	0.000853417	0	0.00160442
HSL1-6T	ASV433	97.03	0	0.00020482	0	0	0	0.000238957	0	0.000546187	0	0
HSL1-6T	ASV3	97.03	0.0016727	0.00221888	0.00996791	0.0134499	0.0130743	0.00355022	0.00368676	0.0186386	0.00477914	0.0246467
HSL3-7T	ASV23	99.994	0	0	0	0.00061446	0	0.00030723	0	0.00454018	0.000477914	0.00157029
HSL3-7T	ASV4042	99.257	0	0.000751007	0.000580324	0.00071687	0	0	0	0	0	0.00119478
HSL3-7T	ASV3	99.01	0	0.000751007	0.000580324	0.00071687	0	0	0	0	0	0.00119478
HSL3-7T	ASV373	98.762	0	0	0	0	0	0	0	0.00051205	0	0.000785144
HSL3-7T	ASV283	98.762	0	0	0	0.000341367	0	0	0	0.000785144	0	0
HSL3-7T	ASV214	98.762	0	0	0	0	0	0	0	0.000853417	0	0.00160442
HSL3-7T	ASV2132	98.267	0	0	0	0	0	0	0.00051205	0	0	0
HSL3-7T	ASV771	98.267	0	0	0	0.00030723	0.000887554	0	0	0.00030723	0	0
HSL3-7T	ASV5457	98.02	0	0	0	0	0	0.00051205	0	0	0	0
HSL3-7T	ASV4511	98.02	0	0	0	0	0	0	0	0	0	0.000273093
HSL3-7T	ASV12117	97.772	0	0	0.000136547	0	0	0	0	0	0	0
HSL3-7T	ASV4608	97.525	0	0	0	0	0	0	0	0	0	3.0723e-05
HSL3-7T	ASV4058	97.525	0	0	0	0	0	0	0	0	0	0.0010241
HSL3-7T	ASV19	97.525	0.00105824	0.00337953	0.00477914	0.00822694	0.00812453	0.0102751	0.00686147	0.00467673	0.00764662	0.00505223
HSL3-7T	ASV16	97.525	0	0	0	0.00092169	0.000443777	0.000238957	0	0.00525705	0	0
HSL3-7T	ASV4116	97.277	0	0	0	0	0	0	0	0	0	0.00071687
HSL3-7T	ASV40	97.03	0	0	0	0.00225302	0.00040964	0	0	0.00348194	0	0

## Sheet: Table S10
Table S10. The detailed information of seven strains reads retrieved from the IMNGS and NCBI databases.
Sample_Name	Collection date	Depth	Geographic location	Description	Library size(read numbers)	Latitude	Longitude	Relative abundance	Group	Source
The metadata of 427 samples that contained HSL1-2 reads retrieved from the IMNGS and NCBI databases.
SRR8609031	2018-04-30	0-1 cm	China: Ningbo Zhanqi	sediment metagenome	53990	30.7 N	121.28 E	0.0016	HSL1-2	sediment
SRR8609030	2018-04-30	4-8 cm	China: Ningbo Zhanqi	sediment metagenome	43728	30.7 N	121.28 E	0.0047	HSL1-2	sediment
SRR8609027	2018-04-30	4-8 cm	China: Ningbo Zhanqi	sediment metagenome	54916	30.7 N	121.28 E	0.007	HSL1-2	sediment
SRR8609026	2018-04-30	4-8 cm	China: Ningbo Zhanqi	sediment metagenome	53007	30.7 N	121.28 E	0.0058	HSL1-2	sediment
SRR8609024	2018-04-30	0-1 cm	China: Ningbo Zhanqi	sediment metagenome	55217	30.7 N	121.28 E	0.0001	HSL1-2	sediment
SRR8609023	2018-04-30	2-4 cm	China: Ningbo Zhanqi	sediment metagenome	44350	30.7 N	121.28 E	0.0167	HSL1-2	sediment
SRR8609022	2018-04-30	0-1 cm	China: Ningbo Zhanqi	sediment metagenome	66962	30.7 N	121.28 E	0.0001	HSL1-2	sediment
SRR8609019	2018-04-30	4-8 cm	China: Ningbo Zhanqi	sediment metagenome	65528	30.7 N	121.28 E	0.0194	HSL1-2	sediment
SRR8609016	2018-04-30	4-8 cm	China: Ningbo Zhanqi	sediment metagenome	64845	30.7 N	121.28 E	0.0022	HSL1-2	sediment
SRR8609015	2018-04-30	0-1 cm	China: Ningbo Zhanqi	sediment metagenome	59295	30.7 N	121.28 E	0.0007	HSL1-2	sediment
SRR8609014	2018-04-30	0-1 cm	China: Ningbo Zhanqi	sediment metagenome	43173	30.7 N	121.28 E	0.0012	HSL1-2	sediment
SRR8609002	2018-04-30	2-4 cm	China: Ningbo Zhanqi	sediment metagenome	53606	30.7 N	121.28 E	0.0026	HSL1-2	sediment
SRR8596103	2017-07-01	missing	USA: Florida Reef Tract near Ft. Lauderdale	coral metagenome	97029	26.16 N	80.10 W	0.0003	HSL1-2	Associated with marine animal and plant
SRR8596098	2017-07-01	missing	USA: Florida Reef Tract near Ft. Lauderdale	coral metagenome	198535	26.16 N	80.10 W	0.0003	HSL1-2	Associated with marine animal and plant
SRR8596093	2017-12-01	missing	USA: Florida Reef Tract near Long Key Bridge	coral metagenome	37516	24.73 N	81.02 W	0.0001	HSL1-2	Associated with marine animal and plant
SRR8596062	2017-12-01	missing	USA: Florida Reef Tract near Long Key Bridge	coral metagenome	77777	24.73 N	81.02 W	0.0001	HSL1-2	Associated with marine animal and plant
SRR8548141	2016-07-01	missing	USA: Florida	coral metagenome	19546	24.546562 N	81.406529 W	0.0002	HSL1-2	Associated with marine animal and plant
SRR8548121	2016-07-01	missing	USA: Florida	coral metagenome	15647	24.546562 N	81.406529 W	0.0001	HSL1-2	Associated with marine animal and plant
SRR8548087	2016-07-01	missing	USA: Florida	coral metagenome	17048	24.546562 N	81.406529 W	0.0001	HSL1-2	Associated with marine animal and plant
SRR8548042	2016-07-01	missing	USA: Florida	coral metagenome	17985	24.546562 N	81.406529 W	0.0001	HSL1-2	Associated with marine animal and plant
SRR8535514	2011-05-24	missing	Canada: Sakinaw lake, British Columbia	lake water metagenome	5678582	49.68 N	124.009 W	0.0002	HSL1-2	water
SRR8512754	2017-06-28	0-2 cm	USA: Connecticut	sediment metagenome	16557	41.338847 N	71.874226 W	0.0007	HSL1-2	sediment
SRR8512753	2017-06-28	0-2 cm	USA: Connecticut	sediment metagenome	16222	41.338847 N	71.874226 W	0.0003	HSL1-2	sediment
SRR8512748	2017-06-28	0-2 cm	USA: Connecticut	sediment metagenome	26818	41.338847 N	71.874226 W	0.0003	HSL1-2	sediment
SRR8512734	2016-07-13	0-2 cm	USA: Connecticut	sediment metagenome	13535	41.338847 N	71.874226 W	0.0003	HSL1-2	sediment
SRR8512733	2017-06-28	0-2 cm	USA: Connecticut	sediment metagenome	55451	41.338847 N	71.874226 W	0.0001	HSL1-2	sediment
SRR8487573	2017-09-01	missing	USA: Florida	coral metagenome	12768	24.823917 N	80.688067 W	0.0002	HSL1-2	Associated with marine animal and plant
SRR8487549	2017-09-01	missing	USA: Florida	coral metagenome	40334	24.823917 N	80.688067 W	0.0001	HSL1-2	Associated with marine animal and plant
SRR8421207	2017-04-10	missing	Canada: Alberta, Univ of Calgary	aquifer metagenome	7862	51.0811 N	114.1294 W	0.0001	HSL1-2	water
SRR8421195	2017-03-30	missing	Canada: Alberta, Univ of Calgary	aquifer metagenome	29639	51.0811 N	114.1294 W	0.0001	HSL1-2	water
SRR8421133	2017-11-15	missing	Canada: Alberta, Univ of Calgary	aquifer metagenome	36634	51.0811 N	114.1294 W	0.0001	HSL1-2	water
SRR8421114	2017-11-15	missing	Canada: Alberta, Univ of Calgary	aquifer metagenome	34924	51.0811 N	114.1294 W	0.0001	HSL1-2	water
SRR8361512	2017-11-14	missing	USA: Hobie Island Beach	plant metagenome	118788	25.737209 N	80.167979 W	0.0001	HSL1-2	Associated with marine animal and plant
SRR8361510	2017-11-14	missing	USA: Hobie Island Beach	plant metagenome	142252	25.737209 N	80.167979 W	0.0001	HSL1-2	Associated with marine animal and plant
SRR8361496	2017-11-14	missing	USA: Hobie Island Beach	plant metagenome	88704	25.743298 N	80.173982 W	0.0001	HSL1-2	Associated with marine animal and plant
SRR8361491	2017-11-14	missing	USA: Hobie Island Beach	plant metagenome	114843	25.736188 N	80.167161 W	0.0002	HSL1-2	Associated with marine animal and plant
SRR8359799	2016-08-04	missing	Taiwan:Siji SE	coral reef metagenome	14500	23.2444 N	119.6149 E	0.0001	HSL1-2	Associated with marine animal and plant
SRR8224414	2017-06-03	missing	China: Sanya	seagrass metagenome	69880	18.12 N	109.28 E	0.0001	HSL1-2	Associated with marine animal and plant
SRR8224412	2017-05-27	missing	China: Sanya	seagrass metagenome	39695	18.12 N	109.28 E	0.0002	HSL1-2	Associated with marine animal and plant
SRR8224411	2017-06-03	missing	China: Sanya	seagrass metagenome	34419	18.12 N	109.28 E	0.0003	HSL1-2	Associated with marine animal and plant
SRR8224409	2017-05-27	missing	China: Sanya	seagrass metagenome	42820	18.12 N	109.28 E	0.0003	HSL1-2	Associated with marine animal and plant
SRR8224394	2017-05-27	missing	China: Sanya	seagrass metagenome	49145	18.12 N	109.28 E	0.0003	HSL1-2	Associated with marine animal and plant
SRR8224392	2017-07-01	missing	China: Sanya	seagrass metagenome	53103	18.12 N	109.28 E	0.0003	HSL1-2	Associated with marine animal and plant
SRR8224391	2017-05-27	missing	China: Sanya	seagrass metagenome	34856	18.12 N	109.28 E	0.0001	HSL1-2	Associated with marine animal and plant
SRR8224390	2017-05-27	missing	China: Sanya	seagrass metagenome	46378	18.12 N	109.28 E	0.0001	HSL1-2	Associated with marine animal and plant
SRR8224389	2017-05-27	missing	China: Sanya	seagrass metagenome	26724	18.12 N	109.28 E	0.0002	HSL1-2	Associated with marine animal and plant
SRR8224388	2017-07-01	missing	China: Sanya	seagrass metagenome	55609	18.12 N	109.28 E	0.0006	HSL1-2	Associated with marine animal and plant
SRR8224387	2017-07-01	missing	China: Sanya	seagrass metagenome	45367	18.12 N	109.28 E	0.0006	HSL1-2	Associated with marine animal and plant
SRR8224386	2017-07-01	missing	China: Sanya	seagrass metagenome	51464	18.12 N	109.28 E	0.0006	HSL1-2	Associated with marine animal and plant
SRR7877549	2015-08-22	missing	USA: Rough Meadows Marsh, Rowley, Massachusetts	metagenome	50253	42.7488 N	70.5811 W	0.0002	HSL1-2	sediment
SRR7877495	2015-08-07	missing	USA: Rough Meadows Marsh, Rowley, Massachusetts	metagenome	39839	42.7488 N	70.5811 W	0.0002	HSL1-2	sediment
SRR7877482	2015-08-22	missing	USA: Rough Meadows Marsh, Rowley, Massachusetts	metagenome	48008	42.7488 N	70.5811 W	0.0002	HSL1-2	sediment
SRR7877443	2015-08-07	missing	USA: Rough Meadows Marsh, Rowley, Massachusetts	metagenome	37641	42.7488 N	70.5811 W	0.0005	HSL1-2	sediment
SRR7877427	2015-08-22	missing	USA: Rough Meadows Marsh, Rowley, Massachusetts	metagenome	33333	42.7488 N	70.5811 W	0.0001	HSL1-2	sediment
SRR7610934	2017-06-11	missing	Philippines: Guiguiwanen channel, Bolinao	marine sediment metagenome	30915	16.384919 N	119.925485 E	0.0004	HSL1-2	sediment
SRR7610932	2017-06-11	missing	Philippines: Guiguiwanen channel, Bolinao	marine sediment metagenome	36020	16.384919 N	119.925485 E	0.0001	HSL1-2	sediment
SRR7610931	2017-06-11	missing	Philippines: Guiguiwanen channel, Bolinao	marine sediment metagenome	21574	16.384919 N	119.925485 E	0.0001	HSL1-2	sediment
SRR7610929	2017-06-11	missing	Philippines: Guiguiwanen channel, Bolinao	marine sediment metagenome	12365	16.384919 N	119.925485 E	0.0001	HSL1-2	sediment
SRR7610928	2017-06-11	missing	Philippines: Guiguiwanen channel, Bolinao	marine sediment metagenome	13130	16.384919 N	119.925485 E	0.0002	HSL1-2	sediment
SRR7610926	2017-06-11	missing	Philippines: Guiguiwanen channel, Bolinao	marine sediment metagenome	31535	16.384919 N	119.925485 E	0.0002	HSL1-2	sediment
SRR7610925	2017-06-11	missing	Philippines: Guiguiwanen channel, Bolinao	marine sediment metagenome	27822	16.384919 N	119.925485 E	0.0001	HSL1-2	sediment
SRR7610923	2017-06-11	missing	Philippines: Guiguiwanen channel, Bolinao	marine sediment metagenome	25761	16.384919 N	119.925485 E	0.0002	HSL1-2	sediment
SRR7610922	2017-06-11	missing	Philippines: Guiguiwanen channel, Bolinao	marine sediment metagenome	6376	16.384919 N	119.925485 E	0.0002	HSL1-2	sediment
SRR7610919	2017-06-11	missing	Philippines: Guiguiwanen channel, Bolinao	marine sediment metagenome	31344	16.384919 N	119.925485 E	0.0001	HSL1-2	sediment
SRR7610911	2017-06-11	missing	Philippines: Guiguiwanen channel, Bolinao	marine sediment metagenome	19304	16.384919 N	119.925485 E	0.0001	HSL1-2	sediment
SRR7610906	2017-06-11	missing	Philippines: Guiguiwanen channel, Bolinao	marine sediment metagenome	14761	16.384919 N	119.925485 E	0.0001	HSL1-2	sediment
SRR7610905	2017-06-11	missing	Philippines: Guiguiwanen channel, Bolinao	marine sediment metagenome	12273	16.384919 N	119.925485 E	0.0002	HSL1-2	sediment
SRR7505917	2014-05-19	0	USA: Maine, Sheepscot River	metagenome	234385	44.000954 N	69.639964 W	0.0001	HSL1-2	sediment
SRR7077946	2016-08-16	missing	USA: Florida	fish metagenome	38881	27.32 N	82.53 W	0.0001	HSL1-2	Associated with marine animal and plant
SRR7077945	2016-08-16	missing	USA: Florida	fish metagenome	49839	27.32 N	82.53 W	0.0001	HSL1-2	Associated with marine animal and plant
SRR7077944	2016-08-16	missing	USA: Florida	fish metagenome	39467	27.32 N	82.53 W	0.0003	HSL1-2	Associated with marine animal and plant
SRR7077942	2016-08-15	missing	USA: Florida	fish metagenome	49955	27.32 N	82.53 W	0.0003	HSL1-2	Associated with marine animal and plant
SRR7077940	2016-07-28	missing	USA: Florida	fish metagenome	49479	27.35 N	82.54 W	0.0002	HSL1-2	Associated with marine animal and plant
SRR7077933	2016-07-28	missing	USA: Florida	fish metagenome	62664	27.35 N	82.54 W	0.0011	HSL1-2	Associated with marine animal and plant
SRR7077921	2016-08-05	missing	USA: Florida	fish metagenome	60081	27.35 N	82.54 W	0.0002	HSL1-2	Associated with marine animal and plant
SRR7077910	2016-08-04	missing	USA: Florida	fish metagenome	47208	27.32 N	82.53 W	0.0002	HSL1-2	Associated with marine animal and plant
SRR7077907	2016-10-07	missing	USA: Florida	fish metagenome	86396	27.32 N	82.53 W	0.0002	HSL1-2	Associated with marine animal and plant
SRR7077899	2016-10-07	missing	USA: Florida	fish metagenome	111045	27.35 N	82.54 W	0.0003	HSL1-2	Associated with marine animal and plant
SRR654097	2009-07-05	missing	Canada: Borup Fiord Pass, Ellesmere Island	sediment metagenome	18051	81.01 N	81.35 W	0.0003	HSL1-2	sediment
SRR6517612	2015/2016	missing	Australia: Tomago wetland	sediment metagenome	48882	32.9483 S	151.83472 E	0.0001	HSL1-2	sediment
SRR6510463	2016	Surface	USA: Wells Maine	estuary metagenome	4759	43.19 N	70.33 W	0.0002	HSL1-2	water
SRR6510461	2016	Surface	USA: Wells Maine	estuary metagenome	5068	43.19 N	70.33 W	0.0002	HSL1-2	water
SRR6452101	2013-05-12	missing	Pacific Ocean: USA, California, Santa Monica Basin NW	sediment metagenome	20718	33.819705 N	118.669433 W	0.0004	HSL1-2	seepsediment
SRR6452097	2013-05-12	missing	Pacific Ocean: USA, California, Santa Monica Basin NW	sediment metagenome	21589	33.819705 N	118.669433 W	0.0005	HSL1-2	seepsediment
SRR6452074	2013-05-12	missing	Pacific Ocean: USA, California, Santa Monica Basin NW	sediment metagenome	14478	33.819705 N	118.669433 W	0.0003	HSL1-2	seepsediment
SRR6452071	2013-05-12	missing	Pacific Ocean: USA, California, Santa Monica Basin NW	sediment metagenome	26671	33.819705 N	118.669433 W	0.0001	HSL1-2	seepsediment
SRR6452052	2013-05-13	missing	Pacific Ocean: USA, California, Santa Monica Canyon	sediment metagenome	17054	33.843467 N	118.688777 W	0.0001	HSL1-2	seepsediment
SRR6452047	2013-05-13	missing	Pacific Ocean: USA, California, Santa Monica Canyon	sediment metagenome	14963	33.843467 N	118.688777 W	0.0002	HSL1-2	seepsediment
SRR6452046	2013-05-13	missing	Pacific Ocean: USA, California, Santa Monica Canyon	sediment metagenome	15019	33.843467 N	118.688777 W	0.0001	HSL1-2	seepsediment
SRR6452031	2013-05-13	missing	Pacific Ocean: USA, California, Santa Monica Canyon	sediment metagenome	11289	33.843577 N	118.689002 W	0.0003	HSL1-2	seepsediment
SRR6435249	2016-03-01	missing	Thailand: Bangkhuntien, Bangkok	sediment metagenome	92877	13.32222 N	100.26365 E	0.0003	HSL1-2	mangrove sediment
SRR6435247	2016-03-01	missing	Thailand: Bangkhuntien, Bangkok	sediment metagenome	100561	13.32222 N	100.26365 E	0.0001	HSL1-2	mangrove sediment
SRR6435246	2016-03-01	missing	Thailand: Bangkhuntien, Bangkok	sediment metagenome	94715	13.32222 N	100.26365 E	0.0001	HSL1-2	mangrove sediment
SRR6435245	2016-03-01	missing	Thailand: Bangkhuntien, Bangkok	sediment metagenome	123986	13.32222 N	100.26365 E	0.0003	HSL1-2	mangrove sediment
SRR6435241	2016-03-01	missing	Thailand: Bangkhuntien, Bangkok	sediment metagenome	83921	13.32222 N	100.26365 E	0.0002	HSL1-2	mangrove sediment
SRR6435240	2016-03-01	missing	Thailand: Bangkhuntien, Bangkok	sediment metagenome	96259	13.32222 N	100.26365 E	0.0003	HSL1-2	mangrove sediment
SRR6398191	2013-07-07	missing	USA	sediment metagenome	21878	41.3517 N	70.38371 W	0.0007	HSL1-2	sediment
SRR6398183	2013-07-07	missing	USA	sediment metagenome	31042	41.35177 N	70.38376006 W	0.0014	HSL1-2	sediment
SRR6398170	2013-07-07	missing	USA	sediment metagenome	36105	41.35177 N	70.3837601 W	0.0039	HSL1-2	sediment
SRR6398154	2013-07-07	missing	USA	sediment metagenome	35296	41.35177 N	70.38373 W	0.0003	HSL1-2	sediment
SRR632594	2007-12-11	1 m	USA:Falmouth,Massachusetts	marine metagenome	11377	41.577119 N	70.640808 W	0.0002	HSL1-2	sediment
SRR632428	2008-03-18	1 m	USA:Falmouth,Massachusetts	marine metagenome	8036	41.576128 N	70.633908 W	0.0002	HSL1-2	sediment
SRR632415	2008-01-08	1 m	USA:Falmouth,Massachusetts	marine metagenome	13418	41.57515 N	70.635372 W	0.0001	HSL1-2	sediment
SRR6320287	2016-10-01	Surface water and sediment	Finland	marine metagenome	115346	60.25 N	25.30 E	0.0001	HSL1-2	sediment
SRR631011	2012-10-10	0-5 cm	India: Pichavaram, Tamil Nadu	hypersaline lake metagenome	6633	11.433853 N	79.779722 E	0.0002	HSL1-2	sediment
SRR6148070	2013-11-14	missing	USA: Broward County Florida	marine metagenome	33048	26.0915 N	80.1120 W	0.0001	HSL1-2	sediment
SRR6148062	2013-10-03	missing	USA: Broward County Florida	marine metagenome	16840	26.0926 N	80.1122 W	0.0001	HSL1-2	sediment
SRR6148029	2013-11-21	missing	USA: Broward County Florida	marine metagenome	12795	26.0926 N	80.1122 W	0.0002	HSL1-2	sediment
SRR5880090	2016-04-01	0	South Africa: Mngazana	sediment metagenome	24546	31.42 S	29.25 E	0.0001	HSL1-2	mangrove sediment
SRR5879090	2015-03-01	0	Saudi Arabia: Farasan	sediment metagenome	21991	16.20 N	41.24 E	0.0001	HSL1-2	mangrove sediment
SRR5879078	2015-03-01	0	Saudi Arabia: Farasan	sediment metagenome	123422	16.20 N	41.24 E	0.0001	HSL1-2	mangrove sediment
SRR5879029	2015-03-01	0	Saudi Arabia: Farasan	sediment metagenome	31687	16.20 N	41.24 E	0.0002	HSL1-2	mangrove sediment
SRR5879016	2015-03-01	0	Saudi Arabia: Farasan	sediment metagenome	100612	16.20 N	41.24 E	0.0001	HSL1-2	mangrove sediment
SRR5878993	2015-03-01	0	Saudi Arabia: Farasan	sediment metagenome	41598	16.20 N	41.24 E	0.0002	HSL1-2	mangrove sediment
SRR5878977	2015-03-01	0	Saudi Arabia: Farasan	sediment metagenome	24101	16.20 N	41.24 E	0.0007	HSL1-2	mangrove sediment
SRR5877415	2016-04-01	0	South Africa: Mngazana	sediment metagenome	24607	31.42 S	29.25 E	0.0001	HSL1-2	mangrove sediment
SRR5877392	2016-04-01	0	South Africa: Mngazana	sediment metagenome	30173	31.42 S	29.25 E	0.0001	HSL1-2	mangrove sediment
SRR5877389	2016-04-01	0	South Africa: Mngazana	sediment metagenome	28750	31.42 S	29.25 E	0.0001	HSL1-2	mangrove sediment
SRR5877380	2016-04-01	0	South Africa: Mngazana	sediment metagenome	28626	31.42 S	29.25 E	0.0001	HSL1-2	mangrove sediment
SRR5877379	2016-04-01	0	South Africa: Mngazana	sediment metagenome	31276	31.42 S	29.25 E	0.0002	HSL1-2	mangrove sediment
SRR5823501	2014-04-01	missing	Tunisia: Bizerte offshore	marine metagenome	15599	37.28 N	9.91 E	0.0001	HSL1-2	sediment
SRR5823497	2014-04-01	missing	Tunisia: Bizerte offshore	marine metagenome	17092	37.28 N	9.91 E	0.0001	HSL1-2	sediment
SRR5762294	2016	missing	Australia: Australia Zoo Wildlife Hospital	gut metagenome	68977	26.835950 S	152.958746 E	0.0001	HSL1-2	Associated with marine animal and plant
SRR5725179	2015-02-05	Surface	India: Goa	soil metagenome	138197	15.50 N	73.91 E	0.0006	HSL1-2	mangrove sediment
SRR5725178	2015-02-05	Surface	India: Goa	soil metagenome	60989	15.30 N	73.51 E	0.0018	HSL1-2	mangrove sediment
SRR5724695	2015-02-05	Soil Surface	India: Goa	soil metagenome	204245	15.30 N	73.51 E	0.0007	HSL1-2	mangrove sediment
SRR5660915	2016-10-17	missing	China: Tianjin	aquatic metagenome	308163	38 N	117E	0.0001	HSL1-2	water
SRR5640861	2016-07-27	missing	USA: Florida, Looe Key Reef	marine metagenome	35556	24.54476 N	81.41003 W	0.0001	HSL1-2	sediment
SRR5620618	2013-11-22	missing	USA: Groton, Connecticut	gut metagenome	97821	41.316590 N	72.060360 W	0.0001	HSL1-2	Associated with marine animal and plant
SRR5586930	2015-02-01	missing	Italy: Venice Lagoon	aquatic metagenome	63776	45.43699166 N	12.31110555 E	0.0001	HSL1-2	water
SRR5528686	2015-04-01	missing	USA: Virginia	aquatic metagenome	51466	37.15 N	78.17 W	0.0001	HSL1-2	water
SRR5528685	2015-04-01	missing	USA: Virginia	aquatic metagenome	43084	37.15 N	78.17 W	0.0001	HSL1-2	water
SRR5528684	2015-04-01	missing	USA: Virginia	aquatic metagenome	62606	37.15 N	78.17 W	0.0001	HSL1-2	water
SRR5478710	2015-10-01	0-0.1	USA: Barataria Bay	soil metagenome	48952	29.44105 N	89.93337 W	0.0001	HSL1-2	sediment
SRR5478703	2015-10-01	0-0.1	USA: Barataria Bay	soil metagenome	43465	29.44105 N	89.93337 W	0.0001	HSL1-2	sediment
SRR5478701	2015-10-01	0-0.1	USA: Barataria Bay	soil metagenome	45738	29.44105 N	89.93337 W	0.0001	HSL1-2	sediment
SRR5478685	2015-10-01	0-0.1	USA: Barataria Bay	soil metagenome	11591	29.44105 N	89.93337 W	0.0001	HSL1-2	sediment
SRR5478673	2016-06-01	0-0.1	USA: Barataria Bay	soil metagenome	27721	29.44105 N	89.93337 W	0.0001	HSL1-2	sediment
SRR5478659	2014-06-01	0-0.1	USA: Barataria Bay	soil metagenome	29348	29.44105 N	89.93337 W	0.0002	HSL1-2	sediment
SRR5478656	2014-06-01	0-0.1	USA: Barataria Bay	soil metagenome	43776	29.44105 N	89.93337 W	0.0001	HSL1-2	sediment
SRR5478652	2014-06-01	0-0.1	USA: Barataria Bay	soil metagenome	19286	29.44105 N	89.93337 W	0.0001	HSL1-2	sediment
SRR5478645	2014-06-01	0-0.1	USA: Barataria Bay	soil metagenome	21726	29.44105 N	89.93337 W	0.0049	HSL1-2	sediment
SRR5478644	2014-06-01	0-0.1	USA: Barataria Bay	soil metagenome	25788	29.44105 N	89.93337 W	0.0002	HSL1-2	sediment
SRR5478643	2014-06-01	0-0.1	USA: Barataria Bay	soil metagenome	30093	29.44105 N	89.93337 W	0.0002	HSL1-2	sediment
SRR5478642	2014-06-01	0-0.1	USA: Barataria Bay	soil metagenome	124628	29.44105 N	89.93337 W	0.0006	HSL1-2	sediment
SRR5478641	2014-06-01	0-0.1	USA: Barataria Bay	soil metagenome	71767	29.44105 N	89.93337 W	0.0003	HSL1-2	sediment
SRR5478631	2014-11-01	0-0.1	USA: Barataria Bay	soil metagenome	20369	29.44105 N	89.93337 W	0.0001	HSL1-2	sediment
SRR5478628	2014-11-01	0-0.1	USA: Barataria Bay	soil metagenome	27386	29.44105 N	89.93337 W	0.0001	HSL1-2	sediment
SRR5478625	2014-11-01	0-0.1	USA: Barataria Bay	soil metagenome	37363	29.44105 N	89.93337 W	0.0001	HSL1-2	sediment
SRR5478623	2014-11-01	0-0.1	USA: Barataria Bay	soil metagenome	36979	29.44105 N	89.93337 W	0.0001	HSL1-2	sediment
SRR5478620	2014-11-01	0-0.1	USA: Barataria Bay	soil metagenome	27408	29.44105 N	89.93337 W	0.0001	HSL1-2	sediment
SRR5478614	2014-11-01	0-0.1	USA: Barataria Bay	soil metagenome	34362	29.44105 N	89.93337 W	0.0001	HSL1-2	sediment
SRR5478613	2014-11-01	0-0.1	USA: Barataria Bay	soil metagenome	27568	29.44105 N	89.93337 W	0.0024	HSL1-2	sediment
SRR5478610	2014-11-01	0-0.1	USA: Barataria Bay	soil metagenome	19883	29.44105 N	89.93337 W	0.0002	HSL1-2	sediment
SRR5478609	2014-11-01	0-0.1	USA: Barataria Bay	soil metagenome	30826	29.44105 N	89.93337 W	0.0001	HSL1-2	sediment
SRR5478602	2014-11-01	0-0.1	USA: Barataria Bay	soil metagenome	70215	29.44105 N	89.93337 W	0.0005	HSL1-2	sediment
SRR5478601	2015-05-01	0-0.1	USA: Barataria Bay	soil metagenome	38181	29.44105 N	89.93337 W	0.0001	HSL1-2	sediment
SRR5478596	2015-05-01	0-0.1	USA: Barataria Bay	soil metagenome	32434	29.44105 N	89.93337 W	0.0004	HSL1-2	sediment
SRR5478595	2015-05-01	0-0.1	USA: Barataria Bay	soil metagenome	39528	29.44105 N	89.93337 W	0.0001	HSL1-2	sediment
SRR5478593	2015-05-01	0-0.1	USA: Barataria Bay	soil metagenome	28420	29.44105 N	89.93337 W	0.0001	HSL1-2	sediment
SRR5478591	2015-05-01	0-0.1	USA: Barataria Bay	soil metagenome	34288	29.44105 N	89.93337 W	0.0001	HSL1-2	sediment
SRR5478584	2015-05-01	0-0.1	USA: Barataria Bay	soil metagenome	78314	29.44105 N	89.93337 W	0.0002	HSL1-2	sediment
SRR5478583	2015-05-01	0-0.1	USA: Barataria Bay	soil metagenome	39025	29.44105 N	89.93337 W	0.0001	HSL1-2	sediment
SRR5478582	2015-05-01	0-0.1	USA: Barataria Bay	soil metagenome	37567	29.44105 N	89.93337 W	0.0001	HSL1-2	sediment
SRR5478576	2015-05-01	0-0.1	USA: Barataria Bay	soil metagenome	17116	29.44105 N	89.93337 W	0.0001	HSL1-2	sediment
SRR5478574	2015-05-01	0-0.1	USA: Barataria Bay	soil metagenome	26195	29.44105 N	89.93337 W	0.0001	HSL1-2	sediment
SRR5469072	2013-06-01	missing	China:coast of Jinqing island in the South China Sea	seawater metagenome	119940	16.4424 N	111.7269 E	0.0001	HSL1-2	water
SRR5469023	2016-06-01	0-0.02	USA: Barataria Bay	soil metagenome	21759	29.44060 N	89.88492 W	0.0001	HSL1-2	sediment
SRR5469014	2016-06-01	0-0.02	USA: Barataria Bay	soil metagenome	18275	29.44060 N	89.88492 W	0.0002	HSL1-2	sediment
SRR5469008	2015-10-01	0-0.02	USA: Barataria Bay	soil metagenome	11439	29.44060 N	89.88492 W	0.0011	HSL1-2	sediment
SRR5469007	2015-10-01	0-0.02	USA: Barataria Bay	soil metagenome	25756	29.44060 N	89.88492 W	0.0018	HSL1-2	sediment
SRR5469004	2015-10-01	0-0.02	USA: Barataria Bay	soil metagenome	8545	29.44060 N	89.88492 W	0.0001	HSL1-2	sediment
SRR5469002	2015-10-01	0-0.02	USA: Barataria Bay	soil metagenome	10833	29.44060 N	89.88492 W	0.0003	HSL1-2	sediment
SRR5469001	2015-10-01	0-0.02	USA: Barataria Bay	soil metagenome	15200	29.44060 N	89.88492 W	0.0001	HSL1-2	sediment
SRR5468997	2015-10-01	0-0.02	USA: Barataria Bay	soil metagenome	22864	29.44060 N	89.88492 W	0.0002	HSL1-2	sediment
SRR5468996	2015-10-01	0-0.02	USA: Barataria Bay	soil metagenome	16421	29.44060 N	89.88492 W	0.0002	HSL1-2	sediment
SRR5468995	2015-10-01	0-0.02	USA: Barataria Bay	soil metagenome	32883	29.44060 N	89.88492 W	0.0001	HSL1-2	sediment
SRR5468986	2015-06-01	0-0.02	USA: Barataria Bay	soil metagenome	23732	29.44060 N	89.88492 W	0.001	HSL1-2	sediment
SRR5468977	2015-06-01	0-0.02	USA: Barataria Bay	soil metagenome	20975	29.44060 N	89.88492 W	0.0001	HSL1-2	sediment
SRR5468975	2015-06-01	0-0.02	USA: Barataria Bay	soil metagenome	15169	29.44060 N	89.88492 W	0.0001	HSL1-2	sediment
SRR5468974	2015-06-01	0-0.02	USA: Barataria Bay	soil metagenome	29666	29.44060 N	89.88492 W	0.0001	HSL1-2	sediment
SRR5468969	2015-06-01	0-0.02	USA: Barataria Bay	soil metagenome	13834	29.44060 N	89.88492 W	0.0005	HSL1-2	sediment
SRR5468968	2015-06-01	0-0.02	USA: Barataria Bay	soil metagenome	30328	29.44060 N	89.88492 W	0.0001	HSL1-2	sediment
SRR5468279	2015-12-10	Surface	Australia: Moreton Bay	marine metagenome	26735	27.4802 S	153.4034 E	0.0001	HSL1-2	sediment
SRR5447952	2014-11-07	missing	Fiji	coral metagenome	1742	18.13 S	177.42 E	0.0149	HSL1-2	Associated with marine animal and plant
SRR5447854	2014-11-13	missing	Fiji	aquatic metagenome	56521	18.13 S	177.42 E	0.0001	HSL1-2	water
SRR5431108	2015-05-10	missing	Hong Kong	anaerobic digester metagenome	73626	22.28 N	114.14 E	0.0001	HSL1-2	seep
SRR5382571	2014-06-15	missing	missing	plant metagenome	2432394	30.419675 N	115.9641889 W	0.0001	HSL1-2	Associated with marine animal and plant
SRR5380432	2014-06-15	missing	missing	plant metagenome	2431961	30.419675 N	115.9641889 W	0.0001	HSL1-2	Associated with marine animal and plant
SRR5380194	missing	missing	missing	plant metagenome	7547	37.2543093 N	76.4374474 W	0.0003	HSL1-2	Associated with marine animal and plant
SRR5380193	missing	missing	missing	plant metagenome	20735	37.2204206 N	76.4013352 W	0.0003	HSL1-2	Associated with marine animal and plant
SRR5380191	missing	missing	missing	plant metagenome	3970	37.2543093 N	76.4374474 W	0.0003	HSL1-2	Associated with marine animal and plant
SRR5380190	missing	missing	missing	plant metagenome	29506	37.2543093 N	76.4374474 W	0.0007	HSL1-2	Associated with marine animal and plant
SRR5380189	missing	missing	missing	plant metagenome	13778	37.2204206 N	76.4013352 W	0.0003	HSL1-2	Associated with marine animal and plant
SRR5380186	missing	missing	missing	plant metagenome	3687	37.2543093 N	76.4374474 W	0.0003	HSL1-2	Associated with marine animal and plant
SRR5380182	missing	missing	missing	plant metagenome	4788	37.2204206 N	76.4013352 W	0.0004	HSL1-2	Associated with marine animal and plant
SRR5313028	2011-10-24	11-14 cm	USA: Arctic Coastal Plain of Alaska_Sukok Lake B site	sediment metagenome	85868	71.07 N	156.83 W	0.0002	HSL1-2	sediment
SRR5313027	2011-10-24	6-8 cm	USA: Arctic Coastal Plain of Alaska_Sukok Lake B site	sediment metagenome	86308	71.07 N	156.83 W	0.0001	HSL1-2	sediment
SRR5313020	2011-10-24	21-24 cm	USA: Arctic Coastal Plain of Alaska_Sukok Lake B site	sediment metagenome	55710	71.07 N	156.83 W	0.0001	HSL1-2	sediment
SRR5313019	2011-10-24	11-14 cm	USA: Arctic Coastal Plain of Alaska_Sukok Lake B site	sediment metagenome	63539	71.07 N	156.83 W	0.0003	HSL1-2	sediment
SRR5313018	2011-10-24	6-8 cm	USA: Arctic Coastal Plain of Alaska_Sukok Lake B site	sediment metagenome	65048	71.07 N	156.83 W	0.0003	HSL1-2	sediment
SRR5188897	2015-06-15	missing	Saudi Arabia: Mastorah	marine metagenome	63743	23.085832 N	38.811389 E	0.0001	HSL1-2	sediment
SRR5150223	2015-09-10	6	North Sea	marine metagenome	20760	51.23 N	2.93 E	0.0001	HSL1-2	sediment
SRR5150146	2015-09-10	6	North Sea	marine metagenome	24617	51.23 N	2.93 E	0.0001	HSL1-2	sediment
SRR5083027	2015	missing	China: Leizhou	root metagenome	34841	20.9279 N	110.1647 W	0.0006	HSL1-2	Associated with marine animal and plant
SRR4527248	2015-01-11	5-20 cm	Hong Kong:Mai Po mangrove forest	soil metagenome	440528	22.4833 N	113.9833 E	0.0007	HSL1-2	mangrove sediment
SRR4239283	2015-02-15	150	Canada: Saanich Inlet, Vancouver Island, BC	marine metagenome	8214	48.35 N	123.30 W	0.0001	HSL1-2	sediment
SRR4238997	2015-02-15	150	Canada: Saanich Inlet, Vancouver Island, BC	marine metagenome	11264	48.35 N	123.30 W	0.0001	HSL1-2	sediment
SRR4002170	2015-07-31	missing	China: Beijing	bovine gut metagenome	57208	39.70560188 N	116.54502868 E	0.0001	HSL1-2	Associated with marine animal and plant
SRR3984652	2013-05-01	missing	Brazil: Guaratiba, Rio de Janeiro, Rio de Janeiro	soil metagenome	34337	23.01577 S	43.36311 W	0.0001	HSL1-2	mangrove sediment
SRR3984639	2013-07-01	missing	Brazil: Guaratiba, Rio de Janeiro, Rio de Janeiro	soil metagenome	29921	23.01577 S	43.36311 W	0.0001	HSL1-2	mangrove sediment
SRR3984634	2013-07-01	missing	Brazil: Guaratiba, Rio de Janeiro, Rio de Janeiro	soil metagenome	52515	23.01577 S	43.36311 W	0.0001	HSL1-2	mangrove sediment
SRR3984632	2013-05-01	missing	Brazil: Guaratiba, Rio de Janeiro, Rio de Janeiro	soil metagenome	33218	23.01577 S	43.36311 W	0.0001	HSL1-2	mangrove sediment
SRR3984623	2013-05-01	missing	Brazil: Guaratiba, Rio de Janeiro, Rio de Janeiro	soil metagenome	46458	23.01577 S	43.36311 W	0.0001	HSL1-2	mangrove sediment
SRR3984622	2013-05-01	missing	Brazil: Guaratiba, Rio de Janeiro, Rio de Janeiro	soil metagenome	36912	23.01577 S	43.36311 W	0.0001	HSL1-2	mangrove sediment
SRR3955285	2013-08-08	missing	Spain	marine metagenome	12708	41.384 N	2.19730000 W	0.0001	HSL1-2	mangrove sediment
SRR3879816	2016	0-10 cm	China	aquatic metagenome	89540	30 N	122E	0.0002	HSL1-2	water
SRR3742123	2011-11-17	15-80 cm	Japan: Okinawa_Uruma	marine metagenome	86226	26.33086111 N	127.90625 E	0.0005	HSL1-2	sediment
SRR3741809	2016-01-12	10 cm.	Thailand	soil metagenome	6234	13.345271 N	100.94554100 E	0.0002	HSL1-2	mangrove sediment
SRR3673302	2016	0-10 cm	China	aquatic metagenome	89729	30 N	122E	0.0002	HSL1-2	water
SRR3497608	2014-10-25	missing	France: Camargue	soil metagenome	19343	43.5069 N	4.4547 E	0.0001	HSL1-2	sediment
SRR3497571	2013-09-01	missing	France: Camargue	soil metagenome	47602	43.455 N	4.6042 E	0.0002	HSL1-2	sediment
SRR3185601	2014-05-16	0	Bahamas: Pigeon Cay	sand metagenome	46471	24.53 N	75.62 W	0.0005	HSL1-2	sediment
SRR3185598	2014-05-16	0	Bahamas: Pigeon Cay	sand metagenome	34165	24.53 N	75.62 W	0.0002	HSL1-2	sediment
SRR3185593	2014-05-16	0	Bahamas: Pigeon Cay	sand metagenome	46902	24.53 N	75.62 W	0.0001	HSL1-2	sediment
SRR3185497	2014-05-16	0	Bahamas: Pigeon Cay	sand metagenome	50966	24.53 N	75.62 W	0.0005	HSL1-2	sediment
SRR3184825	2014-06-15	0-5 cm	China: Bayinbuluke	soil metagenome	35970	43.04448589 N	83.10410629 E	0.0001	HSL1-2	sediment
SRR3184824	2014-06-15	0-5 cm	China: Bayinbuluke	soil metagenome	36265	43.04448589 N	83.10410629 E	0.0001	HSL1-2	sediment
SRR3184818	2014-06-15	0-5 cm	China: Bayinbuluke	soil metagenome	17704	43.04448589 N	83.10410629 E	0.0051	HSL1-2	sediment
SRR3156909	2014-11-11	missing	Nigeria	sediment metagenome	91931	6.54219503 N	3.52075204 E	0.0006	HSL1-2	sediment
SRR3156867	2014-11-11	missing	Nigeria	sediment metagenome	92252	6.54219503 N	3.52075204 E	0.0001	HSL1-2	sediment
SRR3135380	2014-11-11	missing	Nigeria	sediment metagenome	14545	6.54219503 N	3.52075204 E	0.0006	HSL1-2	sediment
SRR3104275	2009-08-22	missing	China:Yangtze River Delta	soil metagenome	8974	30.19 N	121.09 E	0.0002	HSL1-2	sediment
SRR2991431	2014-10-22	10	China:Xiantao	sediment metagenome	52280	30 N	113E	0.0002	HSL1-2	sediment
SRR2657214	2009-04-01	missing	Atlantic Ocean: Sisters Peak	hydrothermal vent metagenome	75903	4.8058 N	12.3742 W	0.0036	HSL1-2	hydrothermal vent
SRR2349961	2011-09-01	0-2 cm	France:Vitrolles	microbial mat metagenome	71093	43.452570 N	5.230085 E	0.0001	HSL1-2	microbial mat
SRR2349942	2012-04-01	0-2 cm	France:Vitrolles	microbial mat metagenome	106112	43.452570 N	5.230085 E	0.0001	HSL1-2	microbial mat
SRR2349870	2011-09-01	0-2 cm	France:Vitrolles	microbial mat metagenome	140114	43.452570 N	5.230085 E	0.0002	HSL1-2	microbial mat
SRR2136643	2012-10-20	missing	China: Harbin City, Heilongjiang Province	bioreactor metagenome	205609	45.76 N	126.69 E	0.0001	HSL1-2	bioreator
SRR2136254	2011-09-01	missing	USA: Oregon Offshore, Hydrate Ridge	marine metagenome	33656	44.6667 N	125.10 W	0.0001	HSL1-2	sediment
SRR2136252	2011-09-01	missing	USA: Oregon Offshore, Hydrate Ridge	marine metagenome	41319	44.6667 N	125.10 W	0.0001	HSL1-2	sediment
SRR2136251	2011-09-01	missing	USA: Oregon Offshore, Hydrate Ridge	marine metagenome	25262	44.6667 N	125.10 W	0.0002	HSL1-2	sediment
SRR2136249	2011-09-01	missing	USA: Oregon Offshore, Hydrate Ridge	marine metagenome	44740	44.6667 N	125.10 W	0.0034	HSL1-2	sediment
SRR2130166	2013-06-01	missing	Italy: Mar Piccolo of Taranto	marine sediment metagenome	27200	40.4828 N	17.2403 E	0.0005	HSL1-2	sediment
SRR2130164	2013-06-01	missing	Italy: Mar Piccolo of Taranto	marine sediment metagenome	10947	40.4806 N	17.2953 E	0.0002	HSL1-2	sediment
SRR2130163	2013-06-01	missing	Italy: Mar Piccolo of Taranto	marine sediment metagenome	17328	40.485 N	17.2803 E	0.0003	HSL1-2	sediment
SRR2130161	2013-06-01	missing	Italy: Mar Piccolo of Taranto	marine sediment metagenome	51339	40.4969 N	17.2619 E	0.0005	HSL1-2	sediment
SRR2130160	2013-06-01	missing	Italy: Mar Piccolo of Taranto	marine sediment metagenome	24875	40.4889 N	17.2558 E	0.0007	HSL1-2	sediment
SRR2130157	2013-06-01	missing	Italy: Mar Piccolo of Taranto	marine sediment metagenome	41874	40.4789 N	17.2453 E	0.0006	HSL1-2	sediment
SRR2080568	2012-05-25	missing	Puerto Rico: Luquillo LTER	soil metagenome	9347	18.32428 N	65.8135 W	0.0013	HSL1-2	sediment
SRR2032990	2013-08-20	0-20 cm	Brazil: Salinopolis, Para	soil metagenome	27322	0.63203 S	47.36260 W	0.0108	HSL1-2	sediment
SRR2032989	2013-08-20	0-20 cm	Brazil: Salinopolis, Para	soil metagenome	43845	0.63225 S	47.36247 W	0.0024	HSL1-2	sediment
SRR2032988	2013-08-20	0-20 cm	Brazil: Salinopolis, Para	soil metagenome	21949	0.63225 S	47.36246 W	0.0031	HSL1-2	sediment
SRR2032987	2013-08-20	0-20 cm	Brazil: Salinopolis, Para	soil metagenome	19217	0.63225 S	47.36245 W	0.002	HSL1-2	sediment
SRR2032986	2013-08-20	0-20 cm	Brazil: Salinopolis, Para	soil metagenome	26987	0.63246 S	47.36227 W	0.0019	HSL1-2	sediment
SRR2032985	2013-08-20	0-20 cm	Brazil: Salinopolis, Para	soil metagenome	29593	0.63246 S	47.36226 W	0.0008	HSL1-2	sediment
SRR2032984	2013-08-20	0-20 cm	Brazil: Salinopolis, Para	soil metagenome	26589	0.63246 S	47.36225 W	0.0021	HSL1-2	sediment
SRR2032983	2013-08-20	0-20 cm	Brazil: Salinopolis, Para	soil metagenome	42857	0.63225 S	47.36213 W	0.0068	HSL1-2	sediment
SRR2032982	2013-08-20	0-20 cm	Brazil: Salinopolis, Para	soil metagenome	63404	0.63225 S	47.36212 W	0.0054	HSL1-2	sediment
SRR2032981	2013-08-20	0-20 cm	Brazil: Salinopolis, Para	soil metagenome	36345	0.63225 S	47.36211 W	0.0072	HSL1-2	sediment
SRR2032979	2013-11-20	0-20 cm	Brazil: Paranagua, Parana	soil metagenome	116798	25.54879 S	48.47174 W	0.0002	HSL1-2	sediment
SRR2032978	2013-11-20	0-20 cm	Brazil: Paranagua, Parana	soil metagenome	34053	25.54879 S	48.47173 W	0.0003	HSL1-2	sediment
SRR2032977	2013-11-20	0-20 cm	Brazil: Paranagua, Parana	soil metagenome	32617	25.54879 S	48.47172 W	0.0002	HSL1-2	sediment
SRR2032975	2013-11-20	0-20 cm	Brazil: Paranagua, Parana	soil metagenome	21889	25.54867 S	48.47156 W	0.0008	HSL1-2	sediment
SRR2032974	2013-11-20	0-20 cm	Brazil: Paranagua, Parana	soil metagenome	32528	25.54867 S	48.47155 W	0.0006	HSL1-2	sediment
SRR2032973	2013-11-20	0-20 cm	Brazil: Paranagua, Parana	soil metagenome	30891	25.54880 S	48.47158 W	0.0009	HSL1-2	sediment
SRR2032972	2013-11-20	0-20 cm	Brazil: Paranagua, Parana	soil metagenome	17680	25.54880 S	48.47157 W	0.0012	HSL1-2	sediment
SRR2032971	2013-11-20	0-20 cm	Brazil: Paranagua, Parana	soil metagenome	15629	25.54880 S	48.47156 W	0.0019	HSL1-2	sediment
SRR2032970	2013-11-20	0-20 cm	Brazil: Paranagua, Parana	soil metagenome	25318	25.54870 S	48.47158 W	0.0003	HSL1-2	sediment
SRR2032966	2013-11-20	0-20 cm	Brazil: Paranagua, Parana	soil metagenome	46400	25.54870 S	48.47156 W	0.0001	HSL1-2	sediment
SRR2032963	2013-11-20	0-20 cm	Brazil: Paranagua, Parana	soil metagenome	23556	25.54868 S	48.47166 W	0.0001	HSL1-2	sediment
SRR2032962	2013-11-03	0-20 cm	Brazil: Fortim, Ceara	soil metagenome	63125	4.44649 S	37.78138 W	0.0013	HSL1-2	sediment
SRR2032961	2013-11-03	0-20 cm	Brazil: Fortim, Ceara	soil metagenome	29304	4.44649 S	37.78137 W	0.0033	HSL1-2	sediment
SRR2032960	2013-11-03	0-20 cm	Brazil: Fortim, Ceara	soil metagenome	33113	4.44649 S	37.78136 W	0.004	HSL1-2	sediment
SRR2032959	2013-11-03	0-20 cm	Brazil: Fortim, Ceara	soil metagenome	25560	4.44646 S	37.78131 W	0.0022	HSL1-2	sediment
SRR2032958	2013-11-03	0-20 cm	Brazil: Fortim, Ceara	soil metagenome	64139	4.44646 S	37.78130 W	0.0015	HSL1-2	sediment
SRR2032956	2013-11-03	0-20 cm	Brazil: Fortim, Ceara	soil metagenome	31821	4.44646 S	37.78129 W	0.0005	HSL1-2	sediment
SRR2032955	2013-11-03	0-20 cm	Brazil: Fortim, Ceara	soil metagenome	48833	4.44730 S	37.78146 W	0.0022	HSL1-2	sediment
SRR2032954	2013-11-03	0-20 cm	Brazil: Fortim, Ceara	soil metagenome	23594	4.44730 S	37.78145 W	0.0044	HSL1-2	sediment
SRR2032953	2013-11-03	0-20 cm	Brazil: Fortim, Ceara	soil metagenome	22266	4.44730 S	37.78144 W	0.0021	HSL1-2	sediment
SRR2032952	2013-11-03	0-20 cm	Brazil: Fortim, Ceara	soil metagenome	38565	4.44798 S	37.78178 W	0.0003	HSL1-2	sediment
SRR2032951	2013-11-03	0-20 cm	Brazil: Fortim, Ceara	soil metagenome	56401	4.44798 S	37.78177 W	0.0017	HSL1-2	sediment
SRR2032950	2013-11-03	0-20 cm	Brazil: Fortim, Ceara	soil metagenome	22881	4.44798 S	37.78176 W	0.0031	HSL1-2	sediment
SRR2032949	2013-11-03	0-20 cm	Brazil: Fortim, Ceara	soil metagenome	63918	4.44803 S	37.78156 W	0.0061	HSL1-2	sediment
SRR2032948	2013-11-03	0-20 cm	Brazil: Fortim, Ceara	soil metagenome	60558	4.44803 S	37.78155 W	0.0028	HSL1-2	sediment
SRR2032947	2013-11-03	0-20 cm	Brazil: Fortim, Ceara	soil metagenome	38247	4.44803 S	37.78154 W	0.0045	HSL1-2	sediment
SRR2032938	2013-11-04	0-20 cm	Brazil: Icapui, Ceara	soil metagenome	33597	4.69193 S	37.35313 W	0.0001	HSL1-2	sediment
SRR2032936	2013-11-04	0-20 cm	Brazil: Icapui, Ceara	soil metagenome	38510	4.69193 S	37.35203 W	0.0001	HSL1-2	sediment
SRR2032933	2013-11-04	0-20 cm	Brazil: Icapui, Ceara	soil metagenome	36467	4.69193 S	37.35201 W	0.0004	HSL1-2	sediment
SRR2032931	2013-11-04	0-20 cm	Brazil: Icapui, Ceara	soil metagenome	35933	4.69152 S	37.35296 W	0.0001	HSL1-2	sediment
SRR2032928	2013-11-21	0-20 cm	Brazil: Guaratuba, Parana	soil metagenome	21555	25.87483 S	48.62782 W	0.0002	HSL1-2	sediment
SRR2032927	2013-11-21	0-20 cm	Brazil: Guaratuba, Parana	soil metagenome	32127	25.87483 S	48.62781 W	0.0006	HSL1-2	sediment
SRR2032926	2013-11-21	0-20 cm	Brazil: Guaratuba, Parana	soil metagenome	23492	25.87483 S	48.62780 W	0.0007	HSL1-2	sediment
SRR2032925	2013-11-21	0-20 cm	Brazil: Guaratuba, Parana	soil metagenome	28634	25.87477 S	48.62768 W	0.0008	HSL1-2	sediment
SRR2032924	2013-11-21	0-20 cm	Brazil: Guaratuba, Parana	soil metagenome	24877	25.87477 S	48.62767 W	0.0016	HSL1-2	sediment
SRR2032922	2013-11-21	0-20 cm	Brazil: Guaratuba, Parana	soil metagenome	36074	25.87477 S	48.62766 W	0.0004	HSL1-2	sediment
SRR2032920	2013-11-21	0-20 cm	Brazil: Guaratuba, Parana	soil metagenome	18397	25.87489 S	48.62768 W	0.0004	HSL1-2	sediment
SRR2032919	2013-11-21	0-20 cm	Brazil: Guaratuba, Parana	soil metagenome	21062	25.87489 S	48.62767 W	0.0007	HSL1-2	sediment
SRR2032918	2013-11-21	0-20 cm	Brazil: Guaratuba, Parana	soil metagenome	17400	25.87489 S	48.62766 W	0.0015	HSL1-2	sediment
SRR2032916	2013-11-21	0-20 cm	Brazil: Guaratuba, Parana	soil metagenome	32318	25.87478 S	48.62753 W	0.0006	HSL1-2	sediment
SRR2032915	2013-11-21	0-20 cm	Brazil: Guaratuba, Parana	soil metagenome	50239	25.87478 S	48.62752 W	0.0009	HSL1-2	sediment
SRR2032914	2013-11-21	0-20 cm	Brazil: Guaratuba, Parana	soil metagenome	10361	25.87478 S	48.62751 W	0.0027	HSL1-2	sediment
SRR2032912	2013-11-21	0-20 cm	Brazil: Guaratuba, Parana	soil metagenome	45084	25.87467 S	48.62762 W	0.0009	HSL1-2	sediment
SRR2032909	2013-10-18	0-20 cm	Brazil: Fortaleza, Ceara	soil metagenome	34041	3.77894 S	38.43972 W	0.0006	HSL1-2	sediment
SRR2032908	2013-10-18	0-20 cm	Brazil: Fortaleza, Ceara	soil metagenome	44271	3.77894 S	38.43971 W	0.0012	HSL1-2	sediment
SRR2032906	2013-10-18	0-20 cm	Brazil: Fortaleza, Ceara	soil metagenome	33053	3.77894 S	38.43970 W	0.0007	HSL1-2	sediment
SRR2032905	2013-10-18	0-20 cm	Brazil: Fortaleza, Ceara	soil metagenome	49139	3.77886 S	38.43940 W	0.0032	HSL1-2	sediment
SRR2032904	2013-10-18	0-20 cm	Brazil: Fortaleza, Ceara	soil metagenome	52474	3.77886 S	38.43939 W	0.001	HSL1-2	sediment
SRR2032903	2013-10-18	0-20 cm	Brazil: Fortaleza, Ceara	soil metagenome	41159	3.77886 S	38.43938 W	0.0018	HSL1-2	sediment
SRR2032902	2013-10-18	0-20 cm	Brazil: Fortaleza, Ceara	soil metagenome	87086	3.77874 S	38.44013 W	0.0004	HSL1-2	sediment
SRR2032901	2013-10-18	0-20 cm	Brazil: Fortaleza, Ceara	soil metagenome	33644	3.77874 S	38.44012 W	0.0004	HSL1-2	sediment
SRR2032900	2013-10-18	0-20 cm	Brazil: Fortaleza, Ceara	soil metagenome	41081	3.77874 S	38.44011 W	0.0004	HSL1-2	sediment
SRR2032899	2013-10-18	0-20 cm	Brazil: Fortaleza, Ceara	soil metagenome	34844	3.77923 S	38.44007 W	0.0002	HSL1-2	sediment
SRR2032897	2013-10-18	0-20 cm	Brazil: Fortaleza, Ceara	soil metagenome	31353	3.77923 S	38.44006 W	0.0016	HSL1-2	sediment
SRR2032896	2013-10-18	0-20 cm	Brazil: Fortaleza, Ceara	soil metagenome	31290	3.77923 S	38.44005 W	0.0008	HSL1-2	sediment
SRR2032895	2013-10-18	0-20 cm	Brazil: Fortaleza, Ceara	soil metagenome	41304	3.77928 S	38.43967 W	0.0005	HSL1-2	sediment
SRR2032894	2013-10-18	0-20 cm	Brazil: Fortaleza, Ceara	soil metagenome	42214	3.77928 S	38.43966 W	0.0012	HSL1-2	sediment
SRR2032893	2013-10-18	0-20 cm	Brazil: Fortaleza, Ceara	soil metagenome	20172	3.77928 S	38.43965 W	0.0013	HSL1-2	sediment
SRR2032887	2013-08-20	0-20 cm	Brazil: Salinopolis, Para	soil metagenome	39265	0.63240 S	47.36280 W	0.0006	HSL1-2	sediment
SRR2032886	2013-08-20	0-20 cm	Brazil: Salinopolis, Para	soil metagenome	26643	0.63240 S	47.36279 W	0.0003	HSL1-2	sediment
SRR2032885	2013-08-20	0-20 cm	Brazil: Salinopolis, Para	soil metagenome	28129	0.63240 S	47.36278 W	0.0006	HSL1-2	sediment
SRR2032884	2013-08-20	0-20 cm	Brazil: Salinopolis, Para	soil metagenome	34226	0.63203 S	47.36262 W	0.0072	HSL1-2	sediment
SRR2032883	2013-08-20	0-20 cm	Brazil: Salinopolis, Para	soil metagenome	38816	0.63203 S	47.36261 W	0.0059	HSL1-2	sediment
SRR2027313	2013-08-21	0-20 cm	Brazil: Braganca, Para	soil metagenome	39728	0.8413 S	46.640234 W	0.0145	HSL1-2	sediment
SRR2027271	2013-08-21	0-20 cm	Brazil: Braganca, Para	soil metagenome	25650	0.8413 S	46.640233 W	0.0058	HSL1-2	sediment
SRR2027257	2013-08-21	0-20 cm	Brazil: Braganca, Para	soil metagenome	24527	0.84115 S	46.64011 W	0.008	HSL1-2	sediment
SRR2026993	2013-08-21	0-20 cm	Brazil: Braganca, Para	soil metagenome	24569	0.84115 S	46.64010 W	0.008	HSL1-2	sediment
SRR2026989	2013-08-21	0-20 cm	Brazil: Braganca, Para	soil metagenome	9831	0.84115 S	46.64010 W	0.0052	HSL1-2	sediment
SRR2002423	2013-06-27	0.05-0.1 m	USA:Louisiana,Bayou Dularge	salt marsh metagenome	207689	29.2868 N	90.8883 W	0.0001	HSL1-2	sediment
SRR2002411	2013-06-27	0.05-0.1 m	USA:Louisiana,Bayou Dularge	salt marsh metagenome	169403	29.2868 N	90.8883 W	0.001	HSL1-2	sediment
SRR2002410	2013-06-27	0.05-0.1 m	USA:Louisiana,Bayou Dularge	salt marsh metagenome	135318	29.2868 N	90.8883 W	0.0033	HSL1-2	sediment
SRR2002407	2013-06-27	0.05-0.1 m	USA:Louisiana,Bayou Dularge	salt marsh metagenome	241273	29.2868 N	90.8883 W	0.0001	HSL1-2	sediment
SRR2002406	2013-06-27	0.05-0.1 m	USA:Louisiana,Bayou Dularge	salt marsh metagenome	279851	29.2868 N	90.8883 W	0.0005	HSL1-2	sediment
SRR2002305	2013-06-27	missing	USA:Louisiana,Bayou Dularge	sediment metagenome	57652	29.2868 N	90.8883 W	0.0029	HSL1-2	sediment
SRR2002304	2013-06-27	missing	USA:Louisiana,Bayou Dularge	sediment metagenome	52063	29.2868 N	90.8883 W	0.0085	HSL1-2	sediment
SRR2002301	2013-06-27	missing	USA:Louisiana,Bayou Dularge	sediment metagenome	73310	29.2868 N	90.8883 W	0.0004	HSL1-2	sediment
SRR2002300	2013-06-27	missing	USA:Louisiana,Bayou Dularge	sediment metagenome	94778	29.2868 N	90.8883 W	0.0013	HSL1-2	sediment
SRR2000204	2013-09-01	missing	France: Penar de Vil, Roscoff	rhizosphere metagenome	38982	48.6909 N	3.9569 W	0.002	HSL1-2	Associated with marine animal and plant
SRR2000203	2013-09-01	missing	France: Penar de Vil, Roscoff	rhizosphere metagenome	56928	48.6909 N	3.9569 W	0.0019	HSL1-2	Associated with marine animal and plant
SRR2000202	2013-09-01	missing	France: Penar de Vil, Roscoff	rhizosphere metagenome	30421	48.6909 N	3.9569 W	0.0012	HSL1-2	Associated with marine animal and plant
SRR2000201	2013-09-01	missing	France: Penar de Vil, Roscoff	rhizosphere metagenome	48402	48.6909 N	3.9569 W	0.0008	HSL1-2	Associated with marine animal and plant
SRR2000200	2013-09-01	missing	France: Penar de Vil, Roscoff	rhizosphere metagenome	94030	48.6909 N	3.9569 W	0.0004	HSL1-2	Associated with marine animal and plant
SRR2000199	2013-09-01	missing	France: Pointe de Cl_guer, Roscoff	rhizosphere metagenome	33005	48.7269 N	3.9766 W	0.0003	HSL1-2	Associated with marine animal and plant
SRR2000198	2013-09-01	missing	France: Pointe de Cl_guer, Roscoff	rhizosphere metagenome	32663	48.7269 N	3.9766 W	0.0002	HSL1-2	Associated with marine animal and plant
SRR2000197	2013-09-01	missing	France: Pointe de Cl_guer, Roscoff	rhizosphere metagenome	54966	48.7269 N	3.9766 W	0.0003	HSL1-2	Associated with marine animal and plant
SRR2000195	2013-09-01	missing	France: Pointe de Cl_guer, Roscoff	rhizosphere metagenome	52156	48.7269 N	3.9766 W	0.0004	HSL1-2	Associated with marine animal and plant
SRR2000159	2013-06-01	missing	Portugal: Ria Formosa, Faro	seawater metagenome	53658	36.9988 N	7.8254 W	0.0001	HSL1-2	water
SRR1994770	2013-06-01	missing	Portugal: Ria Formosa, Faro	rhizosphere metagenome	29223	36.9988 N	7.8254 W	0.0001	HSL1-2	Associated with marine animal and plant
SRR1994768	2013-06-01	missing	Portugal: Ria Formosa, Faro	rhizosphere metagenome	54437	36.9988 N	7.8254 W	0.0001	HSL1-2	Associated with marine animal and plant
SRR1994763	2013-06-01	missing	Portugal: Ria Formosa, Faro	rhizosphere metagenome	30075	36.9988 N	7.8254 W	0.0002	HSL1-2	Associated with marine animal and plant
SRR1980018	2014-10-15	missing	Israel:Eilat	plant metagenome	8111	29.549155 N	34.956275 E	0.0002	HSL1-2	Associated with marine animal and plant
SRR1948026	2013-09-23	Surface	China: yantai	marine sediment metagenome	39580	37.6 N	120.34 E	0.0001	HSL1-2	sediment
SRR1824407	2011	587	Pacific Ocean: Hydrate Ridge, offshore OR, USA	marine metagenome	36807	44.669463 N	125.09812 W	0.0001	HSL1-2	sediment
SRR1824375	2011	601	Pacific Ocean: Hydrate Ridge, offshore OR, USA	marine metagenome	52991	44.667079 N	125.100033 W	0.0003	HSL1-2	sediment
SRR1824367	2010	588	Pacific Ocean: Hydrate Ridge, offshore OR, USA	marine metagenome	46315	44.669499 N	125.09822 W	0.0001	HSL1-2	sediment
SRR1824330	2011	588	Pacific Ocean: Hydrate Ridge, offshore OR, USA	marine metagenome	44109	44.669454 N	125.098145 W	0.0012	HSL1-2	sediment
SRR1819737	2010-08-09	0 m	USA: Hawaii	seawater metagenome	99753	21.43 N	157.79 W	0.0001	HSL1-2	water
SRR1623107	2011-04-07	20 cm	USA:South Carolina,ACE Basin Wildlife Refuge	marine sediment metagenome	128779	32.5576 N	80.4365 W	0.0001	HSL1-2	sediment
SRR1553261	2011-05-24	30	Canada: Sakinaw Lake, BC	aquatic metagenome	14168	40.968 N	124.226 W	0.0001	HSL1-2	water
SRR1553246	2011-01-27	36	Canada: Sakinaw Lake, BC	aquatic metagenome	12708	40.968 N	124.226 W	0.005	HSL1-2	water
SRR1552493	2007-06-05	30	Canada: Sakinaw Lake, BC	aquatic metagenome	13369	40.968 N	124.226 W	0.0063	HSL1-2	water
SRR1448334	2012-12-01	0-10 cm	China:Huanghai Sea	marine sediment metagenome	9499	39.016 N	121.705 E	0.0008	HSL1-2	sediment
SRR1221617	2010-06-29	1 cm	Pacific Ocean: Gulf of California, Southern Trough	marine sediment metagenome	2947	27.00 N	111.24 W	0.0003	HSL1-2	sediment
SRR1221559	2010-06-19	11 cm	Pacific Ocean: Gulf of California, Sonora Margin	marine sediment metagenome	5515	27.35 N	111.28 W	0.0018	HSL1-2	sediment
SRR1221558	2010-06-19	11 cm	Pacific Ocean: Gulf of California, Sonora Margin	marine sediment metagenome	5034	27.35 N	111.28 W	0.0018	HSL1-2	sediment
SRR1221427	2010-06-19	1 cm	Pacific Ocean: Gulf of California, Sonora Margin	marine sediment metagenome	3888	27.35 N	111.28 W	0.001	HSL1-2	sediment
ERR867943	missing	0	missing	marine metagenome	33956	32.7747 N	16.828664W	0.0001	HSL1-2	sediment
ERR648109	2010-04-21	466	Baltic Sea	sediment metagenome	141650	58.3591 N	18.1426W	0.0003	HSL1-2	sediment
ERR2604264	2015-02-12	126.78	Baltic Sea	marine metagenome	39842	56,34666667 N	1937833333W	0.0004	HSL1-2	sediment
ERR2597258	2014-07-21	missing	China	metagenome	8458	39.54 N	116.16 E	0.0001	HSL1-2	Associated with marine animal and plant
ERR2597223	2016-11-21	missing	China	metagenome	5878	39.54 N	116.16 E	0.0002	HSL1-2	Associated with marine animal and plant
ERR2597072	2015-05-02	missing	China	metagenome	4409	39.54 N	116.16 E	0.0002	HSL1-2	Associated with marine animal and plant
ERR2109137	2009-03-11	0 - 0.05	USA	metagenomes	17679	81.506944 S	25.91333 E	0.0001	HSL1-2	mangrove sediment
ERR2109129	2009-03-11	0 - 0.05	USA	metagenomes	6373	81.506944 S	25.91333 E	0.0019	HSL1-2	mangrove sediment
ERR2109115	2009-03-11	0 - 0.05	USA	metagenomes	7827	80.216667 S	27.28333 E	0.0001	HSL1-2	mangrove sediment
ERR1942810	missing	0.1	Australia:NT,Darwin	sediment metagenome	60939	130.9 N	12.35 W	0.0002	HSL1-2	sediment
ERR1942656	missing	0.1	Australia:NT,Darwin	sediment metagenome	38305	130.9 N	12.35 W	0.0001	HSL1-2	sediment
ERR1665265	2011/06/14/2011/07/23	1685	Pacific Ocean	hydrothermal vent metagenome	76245	151.675313 N	3.720639 W	0.0002	HSL1-2	hydrothermal vent
ERR1665263	2011/06/14/2011/07/23	1685	Pacific Ocean	hydrothermal vent metagenome	72139	151.675333 N	3.720648 W	0.0002	HSL1-2	hydrothermal vent
ERR1665258	2011/06/14/2011/07/23	1480	Pacific Ocean	hydrothermal vent metagenome	16274	152.106268 N	3.801905 W	0.0001	HSL1-2	hydrothermal vent
ERR1665251	2011/06/14/2011/07/23	1200	Pacific Ocean	hydrothermal vent metagenome	122459	152.101383 N	3.799288 W	0.0001	HSL1-2	hydrothermal vent
ERR1665246	2011/06/14/2011/07/23	1154	Pacific Ocean	hydrothermal vent metagenome	259063	152.1008583 N	3.799910667 W	0.0001	HSL1-2	hydrothermal vent
ERR1665245	2011/06/14/2011/07/23	1218	Pacific Ocean	hydrothermal vent metagenome	207829	152.100281 N	3.800638 W	0.0001	HSL1-2	hydrothermal vent
ERR1665241	2011/06/14/2011/07/23	1709	Pacific Ocean	hydrothermal vent metagenome	21129	151.672427 N	3.7283 W	0.0001	HSL1-2	hydrothermal vent
ERR1665227	2011/06/14/2011/07/23	1647	Pacific Ocean	hydrothermal vent metagenome	65997	151.6693127 N	3.728074167 W	0.0007	HSL1-2	hydrothermal vent
ERR1665226	2011/06/14/2011/07/23	1647	Pacific Ocean	hydrothermal vent metagenome	58606	151.6693127 N	3.728074167 W	0.0002	HSL1-2	hydrothermal vent
DRR061191	2012-11-09	20-40 mm	Japan:Miyagi, Higashi-matsushima	sediment metagenome	57174	38.25 N	141.14 E	0.0086	HSL1-2	sediment
DRR061190	2012-11-09	20-40 mm	Japan:Miyagi, Higashi-matsushima	sediment metagenome	69094	38.25 N	141.14 E	0.0002	HSL1-2	sediment
DRR061189	2012-11-09	20-40 mm	Japan:Miyagi, Higashi-matsushima	sediment metagenome	77964	38.25 N	141.14 E	0.0045	HSL1-2	sediment
DRR061188	2012-11-09	20-40 mm	Japan:Miyagi, Higashi-matsushima	sediment metagenome	46255	38.25 N	141.14 E	0.0001	HSL1-2	sediment
DRR061187	2012-11-09	20-40 mm	Japan:Miyagi, Higashi-matsushima	sediment metagenome	73860	38.25 N	141.14 E	0.0059	HSL1-2	sediment
DRR061186	2012-11-09	20-40 mm	Japan:Miyagi, Higashi-matsushima	sediment metagenome	73814	38.25 N	141.14 E	0.0001	HSL1-2	sediment
DRR061185	2012-11-09	20-40 mm	Japan:Miyagi, Higashi-matsushima	sediment metagenome	71844	38.25 N	141.14 E	0.0144	HSL1-2	sediment
DRR061184	2012-11-09	20-40 mm	Japan:Miyagi, Higashi-matsushima	sediment metagenome	90078	38.25 N	141.14 E	0.0011	HSL1-2	sediment
DRR061183	2012-11-09	20-40 mm	Japan:Miyagi, Higashi-matsushima	sediment metagenome	63533	38.25 N	141.14 E	0.0505	HSL1-2	sediment
DRR061182	2012-11-09	20-40 mm	Japan:Miyagi, Higashi-matsushima	sediment metagenome	75206	38.25 N	141.14 E	0.0016	HSL1-2	sediment
DRR061181	2012-11-09	20-40 mm	Japan:Miyagi, Higashi-matsushima	sediment metagenome	77162	38.25 N	141.14 E	0.0328	HSL1-2	sediment
DRR061179	2012-11-09	20-40 mm	Japan:Miyagi, Higashi-matsushima	sediment metagenome	89150	38.25 N	141.14 E	0.0004	HSL1-2	sediment
DRR061178	2012-11-09	20-40 mm	Japan:Miyagi, Higashi-matsushima	sediment metagenome	105243	38.25 N	141.14 E	0.0002	HSL1-2	sediment
DRR061171	2012-11-09	20-40 mm	Japan:Miyagi, Higashi-matsushima	sediment metagenome	70064	38.25 N	141.14 E	0.0001	HSL1-2	sediment
DRR061170	2012-11-09	20-40 mm	Japan:Miyagi, Higashi-matsushima	sediment metagenome	83462	38.25 N	141.14 E	0.0008	HSL1-2	sediment
DRR061169	2012-11-09	20-40 mm	Japan:Miyagi, Higashi-matsushima	sediment metagenome	76389	38.25 N	141.14 E	0.0002	HSL1-2	sediment
DRR061168	2012-11-09	20-40 mm	Japan:Miyagi, Higashi-matsushima	sediment metagenome	80129	38.25 N	141.14 E	0.0004	HSL1-2	sediment
DRR061167	2012-11-09	20-40 mm	Japan:Miyagi, Higashi-matsushima	sediment metagenome	79934	38.25 N	141.14 E	0.0005	HSL1-2	sediment
DRR061166	2012-11-09	20-40 mm	Japan:Miyagi, Higashi-matsushima	sediment metagenome	76547	38.25 N	141.14 E	0.0031	HSL1-2	sediment
DRR061165	2012-11-09	20-40 mm	Japan:Miyagi, Higashi-matsushima	sediment metagenome	85467	38.25 N	141.14 E	0.0033	HSL1-2	sediment
DRR061164	2012-11-09	20-40 mm	Japan:Miyagi, Higashi-matsushima	sediment metagenome	72487	38.25 N	141.14 E	0.0123	HSL1-2	sediment
DRR061163	2012-11-09	20-40 mm	Japan:Miyagi, Higashi-matsushima	sediment metagenome	84061	38.25 N	141.14 E	0.0079	HSL1-2	sediment
DRR061162	2012-11-09	20-40 mm	Japan:Miyagi, Higashi-matsushima	sediment metagenome	86977	38.25 N	141.14 E	0.025	HSL1-2	sediment
DRR061161	2012-11-09	20-40 mm	Japan:Miyagi, Higashi-matsushima	sediment metagenome	76536	38.25 N	141.14 E	0.0119	HSL1-2	sediment
DRR061160	2012-11-09	20-40 mm	Japan:Miyagi, Higashi-matsushima	sediment metagenome	81739	38.25 N	141.14 E	0.0387	HSL1-2	sediment
DRR061159	2012-11-09	20-40 mm	Japan:Miyagi, Higashi-matsushima	sediment metagenome	83552	38.25 N	141.14 E	0.0272	HSL1-2	sediment
DRR061158	2012-11-09	20-40 mm	Japan:Miyagi, Higashi-matsushima	sediment metagenome	71904	38.25 N	141.14 E	0.0248	HSL1-2	sediment
DRR061157	2012-11-09	20-40 mm	Japan:Miyagi, Higashi-matsushima	sediment metagenome	77406	38.25 N	141.14 E	0.0166	HSL1-2	sediment
DRR061156	2012-11-09	20-40 mm	Japan:Miyagi, Higashi-matsushima	sediment metagenome	79689	38.25 N	141.14 E	0.0039	HSL1-2	sediment
DRR061155	2012-11-09	20-40 mm	Japan:Miyagi, Higashi-matsushima	sediment metagenome	79686	38.25 N	141.14 E	0.0053	HSL1-2	sediment
DRR061154	2012-11-09	20-40 mm	Japan:Miyagi, Higashi-matsushima	sediment metagenome	80330	38.25 N	141.14 E	0.0001	HSL1-2	sediment
DRR061146	2011-12-13	20-40 mm	Japan:Miyagi, Higashi-matsushima	sediment metagenome	50033	38.25 N	141.14 E	0.0001	HSL1-2	sediment
DRR061145	2011-12-13	20-40 mm	Japan:Miyagi, Higashi-matsushima	sediment metagenome	47151	38.25 N	141.14 E	0.0002	HSL1-2	sediment
DRR061144	2011-12-13	20-40 mm	Japan:Miyagi, Higashi-matsushima	sediment metagenome	53251	38.25 N	141.14 E	0.0001	HSL1-2	sediment
DRR061137	2011-12-13	0-2 mm	Japan:Miyagi, Higashi-matsushima	sediment metagenome	51983	38.25 N	141.14 E	0.0083	HSL1-2	sediment
DRR061136	2011-12-13	0-2 mm	Japan:Miyagi, Higashi-matsushima	sediment metagenome	48904	38.25 N	141.14 E	0.0067	HSL1-2	sediment
DRR061135	2011-12-13	0-2 mm	Japan:Miyagi, Higashi-matsushima	sediment metagenome	44360	38.25 N	141.14 E	0.0053	HSL1-2	sediment
DRR034104	2011-05-05	0-5cm	China:Liaohe Delta wetland	soil metagenome	3150	41.0392 N	121.8688 E	0.0016	HSL1-2	sediment
DRR034038	2012-06-09	0-5cm	China: Liaohe Delta wetland	sediment metagenome	1605	41.1774 N	121.6881 E	0.0006	HSL1-2	sediment
DRR034036	2012-06-09	20-25cm	China: Liaohe Delta wetland	sediment metagenome	2552	41.1594 N	121.7952 E	0.0024	HSL1-2	sediment
DRR034035	2012-06-09	15-20cm	China: Liaohe Delta wetland	sediment metagenome	2102	41.1594 N	121.7952 E	0.0014	HSL1-2	sediment
The metadata of 260 samples that contained HSL-1656 reads retrieved from the IMNGS and NCBI databases.
SRR8609023	2018-04-30	2-4 cm	China: Ningbo Zhanqi	sediment metagenome	44350	30.7 N	121.28 E	0.0167	HSL-1656	sediment
SRR8596103	2017-07-01	missing	USA: Florida Reef Tract near Ft. Lauderdale	coral metagenome	97029	26.16 N	80.10 W	0.0003	HSL-1656	Associated with marine animal and plant
SRR8596098	2017-07-01	missing	USA: Florida Reef Tract near Ft. Lauderdale	coral metagenome	198535	26.16 N	80.10 W	0.0003	HSL-1656	Associated with marine animal and plant
SRR8596093	2017-12-01	missing	USA: Florida Reef Tract near Long Key Bridge	coral metagenome	37516	24.73 N	81.02 W	0.0001	HSL-1656	Associated with marine animal and plant
SRR8596062	2017-12-01	missing	USA: Florida Reef Tract near Long Key Bridge	coral metagenome	77777	24.73 N	81.02 W	0.0001	HSL-1656	Associated with marine animal and plant
SRR8548141	2016-07-01	missing	USA: Florida	coral metagenome	19546	24.546562 N	81.406529 W	0.0002	HSL-1656	Associated with marine animal and plant
SRR8548121	2016-07-01	missing	USA: Florida	coral metagenome	15647	24.546562 N	81.406529 W	0.0001	HSL-1656	Associated with marine animal and plant
SRR8548042	2016-07-01	missing	USA: Florida	coral metagenome	17985	24.546562 N	81.406529 W	0.0001	HSL-1656	Associated with marine animal and plant
SRR8512756	2014-06-24	0-2 cm	USA: Connecticut	sediment metagenome	33112	41.338847 N	71.874226 W	0.0001	HSL-1656	sediment
SRR8512754	2017-06-28	0-2 cm	USA: Connecticut	sediment metagenome	16557	41.338847 N	71.874226 W	0.0007	HSL-1656	sediment
SRR8512753	2017-06-28	0-2 cm	USA: Connecticut	sediment metagenome	16222	41.338847 N	71.874226 W	0.0002	HSL-1656	sediment
SRR8512750	2014-06-24	0-2 cm	USA: Connecticut	sediment metagenome	44272	41.338847 N	71.874226 W	0.0001	HSL-1656	sediment
SRR8512748	2017-06-28	0-2 cm	USA: Connecticut	sediment metagenome	26818	41.338847 N	71.874226 W	0.0002	HSL-1656	sediment
SRR8512747	2017-06-28	0-2 cm	USA: Connecticut	sediment metagenome	51257	41.338847 N	71.874226 W	0.0002	HSL-1656	sediment
SRR8487573	2017-09-01	missing	USA: Florida	coral metagenome	12768	24.823917 N	80.688067 W	0.0002	HSL-1656	Associated with marine animal and plant
SRR8487549	2017-09-01	missing	USA: Florida	coral metagenome	40334	24.823917 N	80.688067 W	0.0001	HSL-1656	Associated with marine animal and plant
SRR8421133	2017-11-15	missing	Canada: Alberta, Univ of Calgary	aquifer metagenome	36634	51.0811 N	114.1294 W	0.0001	HSL-1656	water
SRR8361512	2017-11-14	missing	USA: Hobie Island Beach	plant metagenome	118788	25.737209 N	80.167979 W	0.0001	HSL-1656	Associated with marine animal and plant
SRR8361500	2017-11-14	missing	USA: Hobie Island Beach	plant metagenome	111280	25.743298 N	80.173982 W	0.0001	HSL-1656	Associated with marine animal and plant
SRR8359799	2016-08-04	missing	Taiwan:Siji SE	coral reef metagenome	14500	23.2444 N	119.6149 E	0.0001	HSL-1656	Associated with marine animal and plant
SRR8224411	2017-06-03	missing	China: Sanya	seagrass metagenome	34419	18.12 N	109.28 E	0.0003	HSL-1656	Associated with marine animal and plant
SRR8224394	2017-05-27	missing	China: Sanya	seagrass metagenome	49145	18.12 N	109.28 E	0.0003	HSL-1656	Associated with marine animal and plant
SRR8224391	2017-05-27	missing	China: Sanya	seagrass metagenome	34856	18.12 N	109.28 E	0.0001	HSL-1656	Associated with marine animal and plant
SRR7877554	2015-08-22	missing	USA: Rough Meadows Marsh, Rowley, Massachusetts	metagenome	36695	42.7488 N	70.5811 W	0.0001	HSL-1656	Associated with marine animal and plant
SRR7077949	2016-08-16	missing	USA: Florida	fish metagenome	48493	27.32 N	82.53 W	0.0001	HSL-1656	Associated with marine animal and plant
SRR7077947	2016-08-16	missing	USA: Florida	fish metagenome	51104	27.32 N	82.53 W	0.0001	HSL-1656	Associated with marine animal and plant
SRR7077945	2016-08-16	missing	USA: Florida	fish metagenome	49839	27.32 N	82.53 W	0.0001	HSL-1656	Associated with marine animal and plant
SRR7077944	2016-08-16	missing	USA: Florida	fish metagenome	39467	27.32 N	82.53 W	0.0003	HSL-1656	Associated with marine animal and plant
SRR7077942	2016-08-15	missing	USA: Florida	fish metagenome	49955	27.32 N	82.53 W	0.0003	HSL-1656	Associated with marine animal and plant
SRR7077940	2016-07-28	missing	USA: Florida	fish metagenome	49479	27.35 N	82.54 W	0.0002	HSL-1656	Associated with marine animal and plant
SRR7077933	2016-07-28	missing	USA: Florida	fish metagenome	62664	27.35 N	82.54 W	0.0011	HSL-1656	Associated with marine animal and plant
SRR7077910	2016-08-04	missing	USA: Florida	fish metagenome	47208	27.32 N	82.53 W	0.0002	HSL-1656	Associated with marine animal and plant
SRR7077907	2016-10-07	missing	USA: Florida	fish metagenome	86396	27.32 N	82.53 W	0.0002	HSL-1656	Associated with marine animal and plant
SRR7077899	2016-10-07	missing	USA: Florida	fish metagenome	111045	27.35 N	82.54 W	0.0003	HSL-1656	Associated with marine animal and plant
SRR6517612	2015/2016	missing	Australia: Tomago wetland	sediment metagenome	48882	32.9483 S	151.83472 E	0.0001	HSL-1656	sediment
SRR6452055	2013-05-13	missing	Pacific Ocean: USA, California, Santa Monica Canyon	sediment metagenome	15344	33.843577 N	118.689002 W	0.0001	HSL-1656	sediment
SRR6452030	2013-05-13	missing	Pacific Ocean: USA, California, Santa Monica Canyon	sediment metagenome	14873	33.843577 N	118.688983 W	0.0001	HSL-1656	sediment
SRR6452017	2013-05-09	missing	Pacific Ocean: USA, California, Santa Monica Basin SW	sediment metagenome	19247	33.7888 N	118.6667 W	0.0001	HSL-1656	sediment
SRR6452000	2013-05-09	missing	Pacific Ocean: USA, California, Santa Monica Basin SW	sediment metagenome	18200	33.7888 N	118.6667 W	0.0001	HSL-1656	sediment
SRR6435247	2016-03-01	missing	Thailand: Bangkhuntien, Bangkok	sediment metagenome	100561	13.32222 N	100.26365 E	0.0001	HSL-1656	mangrove sediment
SRR6435242	2016-03-01	missing	Thailand: Bangkhuntien, Bangkok	sediment metagenome	84484	13.32222 N	100.26365 E	0.0001	HSL-1656	mangrove sediment
SRR6435241	2016-03-01	missing	Thailand: Bangkhuntien, Bangkok	sediment metagenome	83921	13.32222 N	100.26365 E	0.0001	HSL-1656	mangrove sediment
SRR6435240	2016-03-01	missing	Thailand: Bangkhuntien, Bangkok	sediment metagenome	96259	13.32222 N	100.26365 E	0.0002	HSL-1656	mangrove sediment
SRR6398191	2013-07-07	missing	USA	sediment metagenome	21878	41.3517 N	70.38371 W	0.0012	HSL-1656	sediment
SRR6398184	2013-07-07	missing	USA	sediment metagenome	48530	41.35177 N	70.38376007 W	0.0001	HSL-1656	sediment
SRR6398183	2013-07-07	missing	USA	sediment metagenome	31042	41.35177 N	70.38376006 W	0.0004	HSL-1656	sediment
SRR6398179	2013-07-07	missing	USA	sediment metagenome	40856	41.35177 N	70.383765 W	0.0001	HSL-1656	sediment
SRR6398154	2013-07-07	missing	USA	sediment metagenome	35296	41.35177 N	70.38373 W	0.0015	HSL-1656	sediment
SRR6398151	2013-07-07	missing	USA	sediment metagenome	68522	41.35177 N	70.38379 W	0.0004	HSL-1656	sediment
SRR6398150	2013-07-07	missing	USA	sediment metagenome	29293	41.35177 N	70.383761 W	0.0001	HSL-1656	sediment
SRR6235406	2013-01-01	1 m	USA:Bay Pomme d'Or	marine metagenome	61132	29.348784 N	89.538171 W	0.0001	HSL-1656	water
SRR6148075	2014-05-02	missing	USA: Broward County Florida	marine metagenome	12552	26.0926 N	80.1122 W	0.0001	HSL-1656	water
SRR6148062	2013-10-03	missing	USA: Broward County Florida	marine metagenome	16840	26.0926 N	80.1122 W	0.0001	HSL-1656	water
SRR6148042	2013-08-17	missing	USA: Broward County Florida	marine metagenome	18349	26.0915 N	80.1120 W	0.0001	HSL-1656	water
SRR6148029	2013-11-21	missing	USA: Broward County Florida	marine metagenome	12795	26.0926 N	80.1122 W	0.0002	HSL-1656	water
SRR6148008	2014-01-15	missing	USA: Broward County Florida	marine metagenome	18467	26.0926 N	80.1122 W	0.0001	HSL-1656	water
SRR5879078	2015-03-01	0	Saudi Arabia: Farasan	sediment metagenome	123422	16.20 N	41.24 E	0.0001	HSL-1656	mangrove sediment
SRR5878977	2015-03-01	0	Saudi Arabia: Farasan	sediment metagenome	24101	16.20 N	41.24 E	0.0007	HSL-1656	mangrove sediment
SRR5877389	2016-04-01	0	South Africa: Mngazana	sediment metagenome	28750	31.42 S	29.25 E	0.0001	HSL-1656	mangrove sediment
SRR5877380	2016-04-01	0	South Africa: Mngazana	sediment metagenome	28626	31.42 S	29.25 E	0.0001	HSL-1656	mangrove sediment
SRR5877379	2016-04-01	0	South Africa: Mngazana	sediment metagenome	31276	31.42 S	29.25 E	0.0002	HSL-1656	mangrove sediment
SRR5860935	2015-09-11	0-2 cm	Hong Kong: Mai Po Nature Reserve	sediment metagenome	14384	22.49 N	114.03 E	0.0001	HSL-1656	sediment
SRR5860849	2016-03-07	0-2 cm	Hong Kong: Mai Po Nature Reserve	sediment metagenome	24266	22.49 N	114.03 E	0.0001	HSL-1656	sediment
SRR5860846	2016-03-07	0-2 cm	Hong Kong: Mai Po Nature Reserve	sediment metagenome	19573	22.49 N	114.03 E	0.0001	HSL-1656	sediment
SRR5860824	2015-09-11	0-2 cm	Hong Kong: Mai Po Nature Reserve	sediment metagenome	18000	22.49 N	114.03 E	0.0001	HSL-1656	sediment
SRR5823497	2014-04-01	missing	Tunisia: Bizerte offshore	marine metagenome	17092	37.28 N	9.91 E	0.0001	HSL-1656	water
SRR5762577	2013-07-22	3 m	USA: Tacoma	microbial mat metagenome	39142	47.29553 N	122.498 W	0.0006	HSL-1656	water
SRR5762569	2013-07-22	3 m	USA: Tacoma	microbial mat metagenome	50138	47.29553 N	122.498 W	0.0007	HSL-1656	water
SRR5762568	2013-07-22	3 m	USA: Tacoma	microbial mat metagenome	44849	47.29553 N	122.498 W	0.0006	HSL-1656	water
SRR5762567	2013-07-22	3 m	USA: Tacoma	microbial mat metagenome	48056	47.29553 N	122.498 W	0.0002	HSL-1656	water
SRR5725179	2015-02-05	Surface	India: Goa	soil metagenome	138197	15.50 N	73.91 E	0.0006	HSL-1656	mangrove sediment
SRR5725178	2015-02-05	surface	India: Goa	soil metagenome	60989	15.30 N	73.51 E	0.0017	HSL-1656	mangrove sediment
SRR5724695	2015-02-05	Soil Surface	India: Goa	soil metagenome	204245	15.30 N	73.51 E	0.0007	HSL-1656	mangrove sediment
SRR5586930	2015-02-01	missing	Italy: Venice Lagoon	aquatic metagenome	63776	45.43699166 N	12.31110555 E	0.0001	HSL-1656	water
SRR5528684	2015-04-01	missing	USA: Virginia	aquatic metagenome	62606	37.15 N	78.17 W	0.0001	HSL-1656	sediment
SRR5478673	2016-06-01	0-0.1	USA: Barataria Bay	soil metagenome	27721	29.44105 N	89.93337 W	0.0001	HSL-1656	sediment
SRR5478667	2016-06-01	0-0.1	USA: Barataria Bay	soil metagenome	79402	29.44105 N	89.93337 W	0.0001	HSL-1656	sediment
SRR5478658	2014-06-01	0-0.1	USA: Barataria Bay	soil metagenome	17464	29.44105 N	89.93337 W	0.0001	HSL-1656	sediment
SRR5478657	2014-06-01	0-0.1	USA: Barataria Bay	soil metagenome	33077	29.44105 N	89.93337 W	0.0001	HSL-1656	sediment
SRR5478610	2014-11-01	0-0.1	USA: Barataria Bay	soil metagenome	19883	29.44105 N	89.93337 W	0.0001	HSL-1656	sediment
SRR5478584	2015-05-01	0-0.1	USA: Barataria Bay	soil metagenome	78314	29.44105 N	89.93337 W	0.0001	HSL-1656	sediment
SRR5478582	2015-05-01	0-0.1	USA: Barataria Bay	soil metagenome	37567	29.44105 N	89.93337 W	0.0001	HSL-1656	sediment
SRR5478576	2015-05-01	0-0.1	USA: Barataria Bay	soil metagenome	17116	29.44105 N	89.93337 W	0.0001	HSL-1656	sediment
SRR5478573	2015-05-01	0-0.1	USA: Barataria Bay	soil metagenome	13564	29.44105 N	89.93337 W	0.0001	HSL-1656	sediment
SRR5469008	2015-10-01	0-0.02	USA: Barataria Bay	soil metagenome	11439	29.44060 N	89.88492 W	0.0004	HSL-1656	sediment
SRR5469002	2015-10-01	0-0.02	USA: Barataria Bay	soil metagenome	10833	29.44060 N	89.88492 W	0.0002	HSL-1656	sediment
SRR5468997	2015-10-01	0-0.02	USA: Barataria Bay	soil metagenome	22864	29.44060 N	89.88492 W	0.0002	HSL-1656	sediment
SRR5468984	2015-06-01	0-0.02	USA: Barataria Bay	soil metagenome	16634	29.44060 N	89.88492 W	0.0001	HSL-1656	sediment
SRR5468967	2015-06-01	0-0.02	USA: Barataria Bay	soil metagenome	11583	29.44060 N	89.88492 W	0.0001	HSL-1656	sediment
SRR5468279	2015-12-10	Surface	Australia: Moreton Bay	marine metagenome	26735	27.4802 S	153.4034 E	0.0001	HSL-1656	water
SRR5447952	2014-11-07	missing	Fiji	coral metagenome	1742	18.13 S	177.42 E	0.0149	HSL-1656	Associated with marine animal and plant
SRR5447854	2014-11-13	missing	Fiji	aquatic metagenome	56521	18.13 S	177.42 E	0.0001	HSL-1656	water
SRR5380194	missing	missing	missing	plant metagenome	7547	37.2543093 N	76.4374474 W	0.0003	HSL-1656	Associated with marine animal and plant
SRR5380191	missing	missing	missing	plant metagenome	3970	37.2543093 N	76.4374474 W	0.0003	HSL-1656	Associated with marine animal and plant
SRR5380190	missing	missing	missing	plant metagenome	29506	37.2543093 N	76.4374474 W	0.0007	HSL-1656	Associated with marine animal and plant
SRR5380189	missing	missing	missing	plant metagenome	13778	37.2204206 N	76.4013352 W	0.0003	HSL-1656	Associated with marine animal and plant
SRR5380186	missing	missing	missing	plant metagenome	3687	37.2543093 N	76.4374474 W	0.0003	HSL-1656	Associated with marine animal and plant
SRR5083026	1905-07-07	missing	China: Leizhou	root metagenome	43081	20.9279 N	110.1647 W	0.0001	HSL-1656	Associated with marine animal and plant
SRR3984652	2013-05-01	missing	Brazil: Guaratiba, Rio de Janeiro, Rio de Janeiro	soil metagenome	34337	23.01577 S	43.36311 W	0.0001	HSL-1656	mangrove sediment
SRR3984651	2013-07-01	missing	Brazil: Guaratiba, Rio de Janeiro, Rio de Janeiro	soil metagenome	13648	23.01577 S	43.36311 W	0.0001	HSL-1656	mangrove sediment
SRR3984650	2013-07-01	missing	Brazil: Guaratiba, Rio de Janeiro, Rio de Janeiro	soil metagenome	40592	23.01577 S	43.36311 W	0.0001	HSL-1656	mangrove sediment
SRR3984639	2013-07-01	missing	Brazil: Guaratiba, Rio de Janeiro, Rio de Janeiro	soil metagenome	29921	23.01577 S	43.36311 W	0.0001	HSL-1656	mangrove sediment
SRR3984623	2013-05-01	missing	Brazil: Guaratiba, Rio de Janeiro, Rio de Janeiro	soil metagenome	46458	23.01577 S	43.36311 W	0.0001	HSL-1656	mangrove sediment
SRR3736205	2011-08-12	missing	China: Xiamen, Jiulong Estuary	aquatic metagenome	62201	24.423 N	118.031 E	0.0001	HSL-1656	water
SRR3497571	2013-09-01	missing	France: Camargue	soil metagenome	47602	43.455 N	4.6042 E	0.0002	HSL-1656	sediment
SRR3156867	2014-11-11	missing	Nigeria	sediment metagenome	92252	6.54219503 N	3.52075204 E	0.0001	HSL-1656	sediment
SRR3104275	2009-08-22	missing	China:Yangtze River Delta	soil metagenome	8974	30.19 N	121.09 E	0.0002	HSL-1656	sediment
SRR2991431	2014-10-22	10	China:Xiantao	sediment metagenome	52280	30 N		0.0002	HSL-1656	sediment
SRR2954227	2014-10-09	0-2 cm. inland surface	USA: Louisiana, Terrebonne Bay, Bayou du Courant mouth	sediment metagenome	10135	29.3099 N	90.59943 W	0.0001	HSL-1656	sediment
SRR2954226	2014-10-09	9-10 cm. inland	USA: Louisiana, Terrebonne Bay, Bayou du Courant mouth	sediment metagenome	14456	29.3099 N	90.59943 W	0.0002	HSL-1656	sediment
SRR2954223	2014-10-09	0-1 cm. inland	USA: Louisiana, Terrebonne Bay, Bayou du Courant mouth	sediment metagenome	9918	29.3099 N	90.59943 W	0.0002	HSL-1656	sediment
SRR2954206	2014-10-09	1-2 cm. inland	USA: Louisiana, Terrebonne Bay, North Lake Barre	sediment metagenome	14758	29.30231 N	90.59848 W	0.0001	HSL-1656	sediment
SRR2954190	2014-10-12	9-10 cm. inland	USA: Louisiana, Port Sulphur, Bay Batiste north	sediment metagenome	9979	29.47427 N	89.85642 W	0.0001	HSL-1656	sediment
SRR2954188	2014-10-12	1-2 cm. inland	USA: Louisiana, Port Sulphur, Bay Batiste north	sediment metagenome	9062	29.47427 N	89.85642 W	0.0002	HSL-1656	sediment
SRR2954109	2013-10-10	4-5 cm. inland	USA: Louisiana, Terrebonne Bay, Bayou du Courant mouth	sediment metagenome	9879	29.3099 N	90.59943 W	0.0009	HSL-1656	sediment
SRR2954107	2013-10-10	0-1 cm. inland	USA: Louisiana, Terrebonne Bay, Bayou du Courant mouth	sediment metagenome	15585	29.3099 N	90.59943 W	0.0001	HSL-1656	sediment
SRR2954103	2013-10-10	0-1 cm. inland	USA: Louisiana, Terrebonne Bay, northwest Lake Barre	sediment metagenome	12481	29.30231 N	90.59848 W	0.0002	HSL-1656	sediment
SRR2954084	2013-10-12	1-2 cm. inland	USA: Louisiana, Port Sulphur, Bay Sansbois east	sediment metagenome	12803	29.45082 N	89.75003 W	0.0003	HSL-1656	sediment
SRR2954083	2013-10-12	0-1 cm. inland	USA: Louisiana, Port Sulphur, Bay Sansbois east	sediment metagenome	10016	29.45082 N	89.75003 W	0.0003	HSL-1656	sediment
SRR2954082	2013-10-11	9-10 cm. inland	USA: Louisiana, Port Sulphur, Bay Jimmy north	sediment metagenome	11221	29.4623 N	89.8729 W	0.0016	HSL-1656	sediment
SRR2954081	2013-10-11	4-5 cm. inland	USA: Louisiana, Port Sulphur, Bay Jimmy north	sediment metagenome	12461	29.4623 N	89.8729 W	0.0012	HSL-1656	sediment
SRR2954080	2013-10-11	1-2 cm. inland	USA: Louisiana, Port Sulphur, Bay Jimmy north	sediment metagenome	9855	29.4623 N	89.8729 W	0.0002	HSL-1656	sediment
SRR2954065	2013-10-11	4-5 cm. inland	USA: Louisiana, Grand Isle, Bay Joyeux	sediment metagenome	15546	29.28895 N	90.04267 W	0.0003	HSL-1656	sediment
SRR2954061	2013-10-11	4-5 cm. inland	USA: Louisiana, Grand Isle, Beauregard Island, South	sediment metagenome	13079	29.27653 N	89.97535 W	0.0004	HSL-1656	sediment
SRR2953999	2014-05-28	4-5 cm. inland	USA: Louisiana, Terrebonne Bay, Bayou du Courant mouth	sediment metagenome	23814	29.3099 N	90.59943 W	0.001	HSL-1656	sediment
SRR2953998	2014-05-28	1-2 cm. inland	USA: Louisiana, Terrebonne Bay, Bayou du Courant mouth	sediment metagenome	16052	29.3099 N	90.59943 W	0.0001	HSL-1656	sediment
SRR2953996	2014-05-28	9-10 cm. subtidal	USA: Louisiana, Terrebonne Bay, Bayou du Courant mouth	sediment metagenome	27255	29.3099 N	90.59943 W	0.0001	HSL-1656	sediment
SRR2953990	2014-05-28	4-5 cm. inland	USA: Louisiana, Terrebonne Bay, northwest Lake Barre	sediment metagenome	20251	29.30231 N	90.59848 W	0.0001	HSL-1656	sediment
SRR2953982	2014-05-28	9-10 cm. inland	USA: Louisiana, Terrebonne Bay, North Lake Barre	sediment metagenome	13945	29.30231 N	90.59848 W	0.0001	HSL-1656	sediment
SRR2953981	2014-05-28	4-5 cm. inland	USA: Louisiana, Terrebonne Bay, North Lake Barre	sediment metagenome	10929	29.30231 N	90.59848 W	0.0001	HSL-1656	sediment
SRR2953946	2014-05-30	9-10 cm. inland	USA: Louisiana, Port Sulphur, Bay Sansbois east	sediment metagenome	12601	29.45082 N	89.75003 W	0.0006	HSL-1656	sediment
SRR2953900	2013-05-21	4-5 cm. inland	USA: Louisiana, Terrebonne Bay, Bayou du Courant mouth	sediment metagenome	13847	29.3099 N	90.59943 W	0.0009	HSL-1656	sediment
SRR2953884	2013-05-21	0-2 cm. inland surface	USA: Louisiana, Terrebonne Bay, North Lake Barre	sediment metagenome	13316	29.2915 N	90.60282 W	0.0005	HSL-1656	sediment
SRR2953882	2013-05-21	4-5 cm. inland	USA: Louisiana, Terrebonne Bay, North Lake Barre	sediment metagenome	12297	29.2915 N	90.60282 W	0.0002	HSL-1656	sediment
SRR2953880	2013-05-21	0-1 cm. inland	USA: Louisiana, Terrebonne Bay, North Lake Barre	sediment metagenome	15373	29.2915 N	90.60282 W	0.0001	HSL-1656	sediment
SRR2953846	2013-05-22	4-5 cm. inland	USA: Louisiana, Port Sulphur, Bay Sansbois east	sediment metagenome	10817	29.45082 N	89.75003 W	0.0003	HSL-1656	sediment
SRR2953840	2013-05-22	0-1 cm. subtidal	USA: Louisiana, Port Sulphur, Bay Sansbois east	sediment metagenome	13365	29.45082 N	89.75003 W	0.0001	HSL-1656	sediment
SRR2953838	2013-05-23	9-10 cm. inland	USA: Louisiana, Port Sulphur, Bay Jimmy north	sediment metagenome	8080	29.4623 N	89.8729 W	0.003	HSL-1656	sediment
SRR2953802	2012-06-15	9-10 cm. inland	USA: Louisiana, Port Sulphur, Bay Jimmy	sediment metagenome	9385	29.46232 N	89.87286 W	0.0069	HSL-1656	sediment
SRR2953801	2012-06-15	4-5 cm. inland	USA: Louisiana, Port Sulphur, Bay Jimmy	sediment metagenome	6970	29.46232 N	89.87286 W	0.0022	HSL-1656	sediment
SRR2953754	2012-06-12	0-2 cm. inland surface	USA: Louisiana, Terrebonne Bay, Bay la Peur	sediment metagenome	11544	29.29640 N	90.54977 W	0.0007	HSL-1656	sediment
SRR2913566	2010-08-07	missing	USA: Oregon, Hydrate Ridge South	marine sediment metagenome	31487	44.34 N	125.9 W	0.0001	HSL-1656	seep
SRR2553777	2010-01-03	missing	Antarctica	sediment metagenome	234453	78.18 S	163.38 E	0.0001	HSL-1656	sediment
SRR2130164	2013-06-01	missing	Italy: Mar Piccolo of Taranto	marine sediment metagenome	10947	40.4806 N	17.2953 E	0.0002	HSL-1656	sediment
SRR2061027	2012-09-05	Soil sediment	NOT COLLECTED	sediment metagenome	30626	21.6530 N	88.3270 E	0.0002	HSL-1656	sediment
SRR2032990	2013-08-20	0-20 cm	Brazil: Salinopolis, Para	soil metagenome	27322	0.63203 S	47.36260 W	0.0107	HSL-1656	mangrove sediment
SRR2032989	2013-08-20	0-20 cm	Brazil: Salinopolis, Para	soil metagenome	43845	0.63225 S	47.36247 W	0.0021	HSL-1656	mangrove sediment
SRR2032988	2013-08-20	0-20 cm	Brazil: Salinopolis, Para	soil metagenome	21949	0.63225 S	47.36246 W	0.0023	HSL-1656	mangrove sediment
SRR2032987	2013-08-20	0-20 cm	Brazil: Salinopolis, Para	soil metagenome	19217	0.63225 S	47.36245 W	0.0021	HSL-1656	mangrove sediment
SRR2032986	2013-08-20	0-20 cm	Brazil: Salinopolis, Para	soil metagenome	26987	0.63246 S	47.36227 W	0.0019	HSL-1656	mangrove sediment
SRR2032985	2013-08-20	0-20 cm	Brazil: Salinopolis, Para	soil metagenome	29593	0.63246 S	47.36226 W	0.0008	HSL-1656	mangrove sediment
SRR2032984	2013-08-20	0-20 cm	Brazil: Salinopolis, Para	soil metagenome	26589	0.63246 S	47.36225 W	0.002	HSL-1656	mangrove sediment
SRR2032983	2013-08-20	0-20 cm	Brazil: Salinopolis, Para	soil metagenome	42857	0.63225 S	47.36213 W	0.007	HSL-1656	mangrove sediment
SRR2032982	2013-08-20	0-20 cm	Brazil: Salinopolis, Para	soil metagenome	63404	0.63225 S	47.36212 W	0.0048	HSL-1656	mangrove sediment
SRR2032981	2013-08-20	0-20 cm	Brazil: Salinopolis, Para	soil metagenome	36345	0.63225 S	47.36211 W	0.0168	HSL-1656	mangrove sediment
SRR2032979	2013-11-20	0-20 cm	Brazil: Paranagua, Parana	soil metagenome	116798	25.54879 S	48.47174 W	0.0002	HSL-1656	mangrove sediment
SRR2032978	2013-11-20	0-20 cm	Brazil: Paranagua, Parana	soil metagenome	34053	25.54879 S	48.47173 W	0.0003	HSL-1656	mangrove sediment
SRR2032977	2013-11-20	0-20 cm	Brazil: Paranagua, Parana	soil metagenome	32617	25.54879 S	48.47172 W	0.0002	HSL-1656	mangrove sediment
SRR2032975	2013-11-20	0-20 cm	Brazil: Paranagua, Parana	soil metagenome	21889	25.54867 S	48.47156 W	0.0007	HSL-1656	mangrove sediment
SRR2032974	2013-11-20	0-20 cm	Brazil: Paranagua, Parana	soil metagenome	32528	25.54867 S	48.47155 W	0.0003	HSL-1656	mangrove sediment
SRR2032973	2013-11-20	0-20 cm	Brazil: Paranagua, Parana	soil metagenome	30891	25.54880 S	48.47158 W	0.0009	HSL-1656	mangrove sediment
SRR2032972	2013-11-20	0-20 cm	Brazil: Paranagua, Parana	soil metagenome	17680	25.54880 S	48.47157 W	0.001	HSL-1656	mangrove sediment
SRR2032971	2013-11-20	0-20 cm	Brazil: Paranagua, Parana	soil metagenome	15629	25.54880 S	48.47156 W	0.0019	HSL-1656	mangrove sediment
SRR2032970	2013-11-20	0-20 cm	Brazil: Paranagua, Parana	soil metagenome	25318	25.54870 S	48.47158 W	0.0006	HSL-1656	mangrove sediment
SRR2032966	2013-11-20	0-20 cm	Brazil: Paranagua, Parana	soil metagenome	46400	25.54870 S	48.47156 W	0.0002	HSL-1656	mangrove sediment
SRR2032965	2013-11-20	0-20 cm	Brazil: Paranagua, Parana	soil metagenome	46401	25.54868 S	48.47168 W	0.0001	HSL-1656	mangrove sediment
SRR2032964	2013-11-20	0-20 cm	Brazil: Paranagua, Parana	soil metagenome	34126	25.54868 S	48.47167 W	0.0001	HSL-1656	mangrove sediment
SRR2032963	2013-11-20	0-20 cm	Brazil: Paranagua, Parana	soil metagenome	23556	25.54868 S	48.47166 W	0.0001	HSL-1656	mangrove sediment
SRR2032962	2013-11-03	0-20 cm	Brazil: Fortim, Ceara	soil metagenome	63125	4.44649 S	37.78138 W	0.0013	HSL-1656	mangrove sediment
SRR2032961	2013-11-03	0-20 cm	Brazil: Fortim, Ceara	soil metagenome	29304	4.44649 S	37.78137 W	0.0034	HSL-1656	mangrove sediment
SRR2032960	2013-11-03	0-20 cm	Brazil: Fortim, Ceara	soil metagenome	33113	4.44649 S	37.78136 W	0.004	HSL-1656	mangrove sediment
SRR2032959	2013-11-03	0-20 cm	Brazil: Fortim, Ceara	soil metagenome	25560	4.44646 S	37.78131 W	0.0022	HSL-1656	mangrove sediment
SRR2032958	2013-11-03	0-20 cm	Brazil: Fortim, Ceara	soil metagenome	64139	4.44646 S	37.78130 W	0.0015	HSL-1656	mangrove sediment
SRR2032956	2013-11-03	0-20 cm	Brazil: Fortim, Ceara	soil metagenome	31821	4.44646 S	37.78129 W	0.0006	HSL-1656	mangrove sediment
SRR2032955	2013-11-03	0-20 cm	Brazil: Fortim, Ceara	soil metagenome	48833	4.44730 S	37.78146 W	0.0022	HSL-1656	mangrove sediment
SRR2032954	2013-11-03	0-20 cm	Brazil: Fortim, Ceara	soil metagenome	23594	4.44730 S	37.78145 W	0.0045	HSL-1656	mangrove sediment
SRR2032953	2013-11-03	0-20 cm	Brazil: Fortim, Ceara	soil metagenome	22266	4.44730 S	37.78144 W	0.0021	HSL-1656	mangrove sediment
SRR2032952	2013-11-03	0-20 cm	Brazil: Fortim, Ceara	soil metagenome	38565	4.44798 S	37.78178 W	0.0003	HSL-1656	mangrove sediment
SRR2032951	2013-11-03	0-20 cm	Brazil: Fortim, Ceara	soil metagenome	56401	4.44798 S	37.78177 W	0.0017	HSL-1656	mangrove sediment
SRR2032950	2013-11-03	0-20 cm	Brazil: Fortim, Ceara	soil metagenome	22881	4.44798 S	37.78176 W	0.0031	HSL-1656	mangrove sediment
SRR2032949	2013-11-03	0-20 cm	Brazil: Fortim, Ceara	soil metagenome	63918	4.44803 S	37.78156 W	0.0054	HSL-1656	mangrove sediment
SRR2032948	2013-11-03	0-20 cm	Brazil: Fortim, Ceara	soil metagenome	60558	4.44803 S	37.78155 W	0.003	HSL-1656	mangrove sediment
SRR2032947	2013-11-03	0-20 cm	Brazil: Fortim, Ceara	soil metagenome	38247	4.44803 S	37.78154 W	0.0046	HSL-1656	mangrove sediment
SRR2032945	2013-11-04	0-20 cm	Brazil: Icapui, Ceara	soil metagenome	24214	4.69245 S	37.35208 W	0.0001	HSL-1656	mangrove sediment
SRR2032943	2013-11-04	0-20 cm	Brazil: Icapui, Ceara	soil metagenome	32024	4.69245 S	37.35206 W	0.0001	HSL-1656	mangrove sediment
SRR2032938	2013-11-04	0-20 cm	Brazil: Icapui, Ceara	soil metagenome	33597	4.69193 S	37.35313 W	0.0001	HSL-1656	mangrove sediment
SRR2032936	2013-11-04	0-20 cm	Brazil: Icapui, Ceara	soil metagenome	38510	4.69193 S	37.35203 W	0.0001	HSL-1656	mangrove sediment
SRR2032934	2013-11-04	0-20 cm	Brazil: Icapui, Ceara	soil metagenome	52283	4.69193 S	37.35202 W	0.0002	HSL-1656	mangrove sediment
SRR2032933	2013-11-04	0-20 cm	Brazil: Icapui, Ceara	soil metagenome	36467	4.69193 S	37.35201 W	0.0004	HSL-1656	mangrove sediment
SRR2032931	2013-11-04	0-20 cm	Brazil: Icapui, Ceara	soil metagenome	35933	4.69152 S	37.35296 W	0.0001	HSL-1656	mangrove sediment
SRR2032929	2013-11-04	0-20 cm	Brazil: Icapui, Ceara	soil metagenome	42504	4.69152 S	37.35295 W	0.0001	HSL-1656	mangrove sediment
SRR2032928	2013-11-21	0-20 cm	Brazil: Guaratuba, Parana	soil metagenome	21555	25.87483 S	48.62782 W	0.0002	HSL-1656	mangrove sediment
SRR2032927	2013-11-21	0-20 cm	Brazil: Guaratuba, Parana	soil metagenome	32127	25.87483 S	48.62781 W	0.0003	HSL-1656	mangrove sediment
SRR2032926	2013-11-21	0-20 cm	Brazil: Guaratuba, Parana	soil metagenome	23492	25.87483 S	48.62780 W	0.0007	HSL-1656	mangrove sediment
SRR2032925	2013-11-21	0-20 cm	Brazil: Guaratuba, Parana	soil metagenome	28634	25.87477 S	48.62768 W	0.0009	HSL-1656	mangrove sediment
SRR2032924	2013-11-21	0-20 cm	Brazil: Guaratuba, Parana	soil metagenome	24877	25.87477 S	48.62767 W	0.0012	HSL-1656	mangrove sediment
SRR2032922	2013-11-21	0-20 cm	Brazil: Guaratuba, Parana	soil metagenome	36074	25.87477 S	48.62766 W	0.0003	HSL-1656	mangrove sediment
SRR2032920	2013-11-21	0-20 cm	Brazil: Guaratuba, Parana	soil metagenome	18397	25.87489 S	48.62768 W	0.0001	HSL-1656	mangrove sediment
SRR2032919	2013-11-21	0-20 cm	Brazil: Guaratuba, Parana	soil metagenome	21062	25.87489 S	48.62767 W	0.0009	HSL-1656	mangrove sediment
SRR2032918	2013-11-21	0-20 cm	Brazil: Guaratuba, Parana	soil metagenome	17400	25.87489 S	48.62766 W	0.0014	HSL-1656	mangrove sediment
SRR2032916	2013-11-21	0-20 cm	Brazil: Guaratuba, Parana	soil metagenome	32318	25.87478 S	48.62753 W	0.0006	HSL-1656	mangrove sediment
SRR2032915	2013-11-21	0-20 cm	Brazil: Guaratuba, Parana	soil metagenome	50239	25.87478 S	48.62752 W	0.0007	HSL-1656	mangrove sediment
SRR2032914	2013-11-21	0-20 cm	Brazil: Guaratuba, Parana	soil metagenome	10361	25.87478 S	48.62751 W	0.0027	HSL-1656	mangrove sediment
SRR2032912	2013-11-21	0-20 cm	Brazil: Guaratuba, Parana	soil metagenome	45084	25.87467 S	48.62762 W	0.0008	HSL-1656	mangrove sediment
SRR2032909	2013-10-18	0-20 cm	Brazil: Fortaleza, Ceara	soil metagenome	34041	3.77894 S	38.43972 W	0.0006	HSL-1656	mangrove sediment
SRR2032908	2013-10-18	0-20 cm	Brazil: Fortaleza, Ceara	soil metagenome	44271	3.77894 S	38.43971 W	0.0012	HSL-1656	mangrove sediment
SRR2032906	2013-10-18	0-20 cm	Brazil: Fortaleza, Ceara	soil metagenome	33053	3.77894 S	38.43970 W	0.0007	HSL-1656	mangrove sediment
SRR2032905	2013-10-18	0-20 cm	Brazil: Fortaleza, Ceara	soil metagenome	49139	3.77886 S	38.43940 W	0.0034	HSL-1656	mangrove sediment
SRR2032904	2013-10-18	0-20 cm	Brazil: Fortaleza, Ceara	soil metagenome	52474	3.77886 S	38.43939 W	0.001	HSL-1656	mangrove sediment
SRR2032903	2013-10-18	0-20 cm	Brazil: Fortaleza, Ceara	soil metagenome	41159	3.77886 S	38.43938 W	0.0018	HSL-1656	mangrove sediment
SRR2032902	2013-10-18	0-20 cm	Brazil: Fortaleza, Ceara	soil metagenome	87086	3.77874 S	38.44013 W	0.0003	HSL-1656	mangrove sediment
SRR2032901	2013-10-18	0-20 cm	Brazil: Fortaleza, Ceara	soil metagenome	33644	3.77874 S	38.44012 W	0.0004	HSL-1656	mangrove sediment
SRR2032900	2013-10-18	0-20 cm	Brazil: Fortaleza, Ceara	soil metagenome	41081	3.77874 S	38.44011 W	0.0004	HSL-1656	mangrove sediment
SRR2032899	2013-10-18	0-20 cm	Brazil: Fortaleza, Ceara	soil metagenome	34844	3.77923 S	38.44007 W	0.0002	HSL-1656	mangrove sediment
SRR2032897	2013-10-18	0-20 cm	Brazil: Fortaleza, Ceara	soil metagenome	31353	3.77923 S	38.44006 W	0.0016	HSL-1656	mangrove sediment
SRR2032896	2013-10-18	0-20 cm	Brazil: Fortaleza, Ceara	soil metagenome	31290	3.77923 S	38.44005 W	0.0008	HSL-1656	mangrove sediment
SRR2032895	2013-10-18	0-20 cm	Brazil: Fortaleza, Ceara	soil metagenome	41304	3.77928 S	38.43967 W	0.0005	HSL-1656	mangrove sediment
SRR2032894	2013-10-18	0-20 cm	Brazil: Fortaleza, Ceara	soil metagenome	42214	3.77928 S	38.43966 W	0.0012	HSL-1656	mangrove sediment
SRR2032893	2013-10-18	0-20 cm	Brazil: Fortaleza, Ceara	soil metagenome	20172	3.77928 S	38.43965 W	0.0013	HSL-1656	mangrove sediment
SRR2032887	2013-08-20	0-20 cm	Brazil: Salinopolis, Para	soil metagenome	39265	0.63240 S	47.36280 W	0.0006	HSL-1656	mangrove sediment
SRR2032886	2013-08-20	0-20 cm	Brazil: Salinopolis, Para	soil metagenome	26643	0.63240 S	47.36279 W	0.0003	HSL-1656	mangrove sediment
SRR2032885	2013-08-20	0-20 cm	Brazil: Salinopolis, Para	soil metagenome	28129	0.63240 S	47.36278 W	0.0006	HSL-1656	mangrove sediment
SRR2032884	2013-08-20	0-20 cm	Brazil: Salinopolis, Para	soil metagenome	34226	0.63203 S	47.36262 W	0.007	HSL-1656	mangrove sediment
SRR2032883	2013-08-20	0-20 cm	Brazil: Salinopolis, Para	soil metagenome	38816	0.63203 S	47.36261 W	0.007	HSL-1656	mangrove sediment
SRR2027313	2013-08-21	0-20 cm	Brazil: Braganca, Para	soil metagenome	39728	0.8413 S	46.640234 W	0.0131	HSL-1656	mangrove sediment
SRR2027271	2013-08-21	0-20 cm	Brazil: Braganca, Para	soil metagenome	25650	0.8413 S	46.640233 W	0.0054	HSL-1656	mangrove sediment
SRR2027257	2013-08-21	0-20 cm	Brazil: Braganca, Para	soil metagenome	24527	0.84115 S	46.64011 W	0.0059	HSL-1656	mangrove sediment
SRR2026993	2013-08-21	0-20 cm	Brazil: Braganca, Para	soil metagenome	24569	0.84115 S	46.64010 W	0.0059	HSL-1656	mangrove sediment
SRR2026989	2013-08-21	0-20 cm	Brazil: Braganca, Para	soil metagenome	9831	0.84115 S	46.64010 W	0.0051	HSL-1656	mangrove sediment
SRR2006050	2012-05-01	missing	China: Xiamen Bay	marine metagenome	17536	24.631944 N	118.177778 E	0.0001	HSL-1656	water
SRR2002410	2013-06-27	0.05-0.1 m	USA:Louisiana,Bayou Dularge	salt marsh metagenome	135318	29.2868 N	90.8883 W	0.0002	HSL-1656	sediment
SRR2002304	2013-06-27	missing	USA:Louisiana,Bayou Dularge	sediment metagenome	52063	29.2868 N	90.8883 W	0.0004	HSL-1656	sediment
SRR1994768	2013-06-01	missing	Portugal: Ria Formosa, Faro	rhizosphere metagenome	54437	36.9988 N	7.8254 W	0.0001	HSL-1656	Associated with marine animal and plant
SRR1824416	1905-07-03	600	Pacific Ocean: Hydrate Ridge, offshore OR, USA	marine metagenome	30169	44.667061 N	125.09997 W	0.0001	HSL-1656	seep
SRR1824407	2011	587	Pacific Ocean: Hydrate Ridge, offshore OR, USA	marine metagenome	36807	44.669463 N	125.09812 W	0.0005	HSL-1656	seep
SRR1824381	2010	618	Pacific Ocean: Hydrate Ridge, offshore OR, USA	marine metagenome	39793	44.451163 N	125.027987 W	0.0002	HSL-1656	seep
SRR1824369	2010	602	Pacific Ocean: Hydrate Ridge, offshore OR, USA	marine metagenome	55720	44.667151 N	125.10002 W	0.0001	HSL-1656	seep
SRR1824368	2010	588	Pacific Ocean: Hydrate Ridge, offshore OR, USA	marine metagenome	72041	44.669499 N	125.09822 W	0.0001	HSL-1656	seep
SRR1824354	2009	1010	Pacific Ocean: Costa Rica margin	marine metagenome	35364	8.92324233 N	84.30374666 W	0.0001	HSL-1656	seep
SRR1824331	2011	600	Pacific Ocean: Hydrate Ridge, offshore OR, USA	marine metagenome	45776	44.667088 N	125.099995 W	0.0003	HSL-1656	seep
SRR1824330	2011	588	Pacific Ocean: Hydrate Ridge, offshore OR, USA	marine metagenome	44109	44.669454 N	125.098145 W	0.0001	HSL-1656	seep
SRR1819737	2010-08-09	0 m	USA: Hawaii	seawater metagenome	99753	21.43 N	157.79 W	0.0001	HSL-1656	water
SRR1802611	2011-08-30	missing	Australia: Cairns	soil metagenome	42050	16.94 S	145.80 E	0.0133	HSL-1656	sediment
SRR1802450	2011-08-30	missing	Australia: Cairns	soil metagenome	70394	16.94 S	145.80 E	0.0002	HSL-1656	sediment
SRR1722746	2013-10-25	9	USA: Louisiana	sediment metagenome	13388	29.46232 N	89.8729 W	0.001	HSL-1656	sediment
SRR1722745	2013-10-25	0	USA: Louisiana	sediment metagenome	12706	29.46232 N	89.8729 W	0.0009	HSL-1656	sediment
SRR1722695	2013-10-12	9	USA: Louisiana	sediment metagenome	11002	29.46232 N	89.8729 W	0.0016	HSL-1656	sediment
SRR1583245	2013-07-31	4-8 cm	Azerbaijan:Caspian Sea (GAZ:00008076)	marine sediment metagenome	87992	40.04059 N	51.347301 E	0.0001	HSL-1656	sediment
SRR1303719	2009-01-13	surface	China:Qinghai Province	soil metagenome	34300	36.6 N	100.6 E	0.0002	HSL-1656	sediment
SRR1298994	2013-06-18	2cm.32cm	India: Sundarbans estuary	sediment metagenome	14348	21.691031 N	88.568225 E	0.0001	HSL-1656	sediment
SRR1231523	2011-12-13	2 cm	India: Sundarbans estuary	sediment metagenome	7981	22.018782 N	88.682275 E	0.0001	HSL-1656	sediment
ERR867943	missing	0	missing	marine metagenome	33956	32.7747 N	16.828664 W	0.0001	HSL-1656	water
ERR3294859	2017-07-12	missing	Austria	bacterium	82642	24.331 N	133.323 E	0.0002	HSL-1656	bioreator
ERR2597258	2014-07-21	missing	China	metagenome	8458	116.16 E	39.54 N	0.0001	HSL-1656	Associated with marine animal and plant
ERR2597072	2015-05-02	missing	China	metagenome	4409	116.16 E	39.54 N	0.0002	HSL-1656	Associated with marine animal and plant
ERR2109129	2009-03-11	0-0.05	USA	metagenomes	6373	2728333N	80,216667W	0.0019	HSL-1656	mangrove sediment
ERR2109115	2009-03-11	0-0.05	USA	metagenomes	7827	2728333N	80,216667W	0.0001	HSL-1656	mangrove sediment
DRR061146	2011-12-13	20-40 mm	Japan:Miyagi, Higashi-matsushima	sediment metagenome	50033	38.25 N	141.14 E	0.0001	HSL-1656	sediment
DRR061145	2011-12-13	20-40 mm	Japan:Miyagi, Higashi-matsushima	sediment metagenome	47151	38.25 N	141.14 E	0.0001	HSL-1656	sediment
DRR061137	2011-12-13	0-2 mm	Japan:Miyagi, Higashi-matsushima	sediment metagenome	51983	38.25 N	141.14 E	0.0002	HSL-1656	sediment
The metadata of 246 samples that contained HSL-3221 reads retrieved from the IMNGS and NCBI databases.
SRR8609023	2018-04-30	2-4 cm	China: Ningbo Zhanqi	sediment metagenome	44350	30.7 N	121.28 E	0.0167	HSL3221	sediment
SRR8596103	2017-07-01	missing	USA: Florida Reef Tract near Ft. Lauderdale	coral metagenome	97029	26.16 N	80.10 W	0.0003	HSL3221	Associated with marine animal and plant
SRR8596098	2017-07-01	missing	USA: Florida Reef Tract near Ft. Lauderdale	coral metagenome	198535	26.16 N	80.10 W	0.0003	HSL3221	Associated with marine animal and plant
SRR8596093	2017-12-01	missing	USA: Florida Reef Tract near Long Key Bridge	coral metagenome	37516	24.73 N	81.02 W	0.0001	HSL3221	Associated with marine animal and plant
SRR8596062	2017-12-01	missing	USA: Florida Reef Tract near Long Key Bridge	coral metagenome	77777	24.73 N	81.02 W	0.0001	HSL3221	Associated with marine animal and plant
SRR8548141	2016-07-01	missing	USA: Florida	coral metagenome	19546	24.546562 N	81.406529 W	0.0002	HSL3221	Associated with marine animal and plant
SRR8548121	2016-07-01	missing	USA: Florida	coral metagenome	15647	24.546562 N	81.406529 W	0.0001	HSL3221	Associated with marine animal and plant
SRR8548042	2016-07-01	missing	USA: Florida	coral metagenome	17985	24.546562 N	81.406529 W	0.0001	HSL3221	Associated with marine animal and plant
SRR8512756	2014-06-24	0-2 cm	USA: Connecticut	sediment metagenome	33112	41.338847 N	71.874226 W	0.0001	HSL3221	sediment
SRR8512754	2017-06-28	0-2 cm	USA: Connecticut	sediment metagenome	16557	41.338847 N	71.874226 W	0.0007	HSL3221	sediment
SRR8512753	2017-06-28	0-2 cm	USA: Connecticut	sediment metagenome	16222	41.338847 N	71.874226 W	0.0002	HSL3221	sediment
SRR8512750	2014-06-24	0-2 cm	USA: Connecticut	sediment metagenome	44272	41.338847 N	71.874226 W	0.0001	HSL3221	sediment
SRR8512748	2017-06-28	0-2 cm	USA: Connecticut	sediment metagenome	26818	41.338847 N	71.874226 W	0.0002	HSL3221	sediment
SRR8512747	2017-06-28	0-2 cm	USA: Connecticut	sediment metagenome	51257	41.338847 N	71.874226 W	0.0002	HSL3221	sediment
SRR8487573	2017-09-01	missing	USA: Florida	coral metagenome	12768	24.823917 N	80.688067 W	0.0002	HSL3221	Associated with marine animal and plant
SRR8487549	2017-09-01	missing	USA: Florida	coral metagenome	40334	24.823917 N	80.688067 W	0.0001	HSL3221	Associated with marine animal and plant
SRR8421133	2017-11-15	missing	Canada: Alberta, Univ of Calgary	aquifer metagenome	36634	51.0811 N	114.1294 W	0.0001	HSL3221	water
SRR8361512	2017-11-14	missing	USA: Hobie Island Beach	plant metagenome	118788	25.737209 N	80.167979 W	0.0001	HSL3221	Associated with marine animal and plant
SRR8361500	2017-11-14	missing	USA: Hobie Island Beach	plant metagenome	111280	25.743298 N	80.173982 W	0.0001	HSL3221	Associated with marine animal and plant
SRR8359799	2016-08-04	missing	Taiwan:Siji SE	coral reef metagenome	14500	23.2444 N	119.6149 E	0.0001	HSL3221	Associated with marine animal and plant
SRR8224411	2017-06-03	missing	China: Sanya	seagrass metagenome	34419	18.12 N	109.28 E	0.0003	HSL3221	Associated with marine animal and plant
SRR8224394	2017-05-27	missing	China: Sanya	seagrass metagenome	49145	18.12 N	109.28 E	0.0003	HSL3221	Associated with marine animal and plant
SRR8224391	2017-05-27	missing	China: Sanya	seagrass metagenome	34856	18.12 N	109.28 E	0.0001	HSL3221	Associated with marine animal and plant
SRR7877554	2015-08-22	missing	USA: Rough Meadows Marsh, Rowley, Massachusetts	metagenome	36695	42.7488 N	70.5811 W	0.0001	HSL3221	sediment
SRR7077949	2016-08-16	missing	USA: Florida	fish metagenome	48493	27.32 N	82.53 W	0.0001	HSL3221	Associated with marine animal and plant
SRR7077947	2016-08-16	missing	USA: Florida	fish metagenome	51104	27.32 N	82.53 W	0.0001	HSL3221	Associated with marine animal and plant
SRR7077945	2016-08-16	missing	USA: Florida	fish metagenome	49839	27.32 N	82.53 W	0.0001	HSL3221	Associated with marine animal and plant
SRR7077944	2016-08-16	missing	USA: Florida	fish metagenome	39467	27.32 N	82.53 W	0.0003	HSL3221	Associated with marine animal and plant
SRR7077942	2016-08-15	missing	USA: Florida	fish metagenome	49955	27.32 N	82.53 W	0.0003	HSL3221	Associated with marine animal and plant
SRR7077940	2016-07-28	missing	USA: Florida	fish metagenome	49479	27.35 N	82.54 W	0.0002	HSL3221	Associated with marine animal and plant
SRR7077933	2016-07-28	missing	USA: Florida	fish metagenome	62664	27.35 N	82.54 W	0.0011	HSL3221	Associated with marine animal and plant
SRR7077910	2016-08-04	missing	USA: Florida	fish metagenome	47208	27.32 N	82.53 W	0.0002	HSL3221	Associated with marine animal and plant
SRR7077907	2016-10-07	missing	USA: Florida	fish metagenome	86396	27.32 N	82.53 W	0.0002	HSL3221	Associated with marine animal and plant
SRR7077899	2016-10-07	missing	USA: Florida	fish metagenome	111045	27.35 N	82.54 W	0.0003	HSL3221	Associated with marine animal and plant
SRR6517612	2015/2016	missing	Australia: Tomago wetland	sediment metagenome	48882	32.9483 S	151.83472 E	0.0001	HSL3221	sediment
SRR6452055	2013-05-13	missing	Pacific Ocean: USA, California, Santa Monica Canyon	sediment metagenome	15344	33.843577 N	118.689002 W	0.0001	HSL3221	seepsediment
SRR6452030	2013-05-13	missing	Pacific Ocean: USA, California, Santa Monica Canyon	sediment metagenome	14873	33.843577 N	118.688983 W	0.0001	HSL3221	seepsediment
SRR6452017	2013-05-09	missing	Pacific Ocean: USA, California, Santa Monica Basin SW	sediment metagenome	19247	33.7888 N	118.6667 W	0.0001	HSL3221	seepsediment
SRR6452000	2013-05-09	missing	Pacific Ocean: USA, California, Santa Monica Basin SW	sediment metagenome	18200	33.7888 N	118.6667 W	0.0001	HSL3221	seepsediment
SRR6435247	2016-03-01	missing	Thailand: Bangkhuntien, Bangkok	sediment metagenome	100561	13.32222 N	100.26365 E	0.0001	HSL3221	mangrove sediment
SRR6435242	2016-03-01	missing	Thailand: Bangkhuntien, Bangkok	sediment metagenome	84484	13.32222 N	100.26365 E	0.0001	HSL3221	mangrove sediment
SRR6435241	2016-03-01	missing	Thailand: Bangkhuntien, Bangkok	sediment metagenome	83921	13.32222 N	100.26365 E	0.0001	HSL3221	mangrove sediment
SRR6435240	2016-03-01	missing	Thailand: Bangkhuntien, Bangkok	sediment metagenome	96259	13.32222 N	100.26365 E	0.0002	HSL3221	mangrove sediment
SRR6398191	2013-07-07	missing	USA	sediment metagenome	21878	41.3517 N	70.38371 W	0.0012	HSL3221	sediment
SRR6398184	2013-07-07	missing	USA	sediment metagenome	48530	41.35177 N	70.38376007 W	0.0001	HSL3221	sediment
SRR6398183	2013-07-07	missing	USA	sediment metagenome	31042	41.35177 N	70.38376006 W	0.0004	HSL3221	sediment
SRR6398179	2013-07-07	missing	USA	sediment metagenome	40856	41.35177 N	70.383765 W	0.0001	HSL3221	sediment
SRR6398154	2013-07-07	missing	USA	sediment metagenome	35296	41.35177 N	70.38373 W	0.0015	HSL3221	sediment
SRR6398151	2013-07-07	missing	USA	sediment metagenome	68522	41.35177 N	70.38379 W	0.0004	HSL3221	sediment
SRR6398150	2013-07-07	missing	USA	sediment metagenome	29293	41.35177 N	70.383761 W	0.0001	HSL3221	sediment
SRR632575	2008-09-15	1 m	USA:Falmouth,Massachusetts	marine metagenome	11787	41.576128 N	70.633908 W	0.0001	HSL3221	sediment
SRR632414	2008-01-08	1 m	USA:Falmouth,Massachusetts	marine metagenome	13038	41.576128 N	70.633908 W	0.0001	HSL3221	sediment
SRR6235406	2017-01-01	1m	USA:Bay Pomme d'Or	marine metagenome	61132	29.348784 N	89.538171 W	0.0001	HSL3221	water
SRR6148075	2014-05-02	missing	USA: Broward County Florida	marine metagenome	12552	26.0926 N	80.1122 W	0.0001	HSL3221	water
SRR6148062	2013-10-03	missing	USA: Broward County Florida	marine metagenome	16840	26.0926 N	80.1122 W	0.0001	HSL3221	water
SRR6148042	2013-08-17	missing	USA: Broward County Florida	marine metagenome	18349	26.0915 N	80.1120 W	0.0001	HSL3221	water
SRR6148029	2013-11-21	missing	USA: Broward County Florida	marine metagenome	12795	26.0926 N	80.1122 W	0.0002	HSL3221	water
SRR6148008	2014-01-15	missing	USA: Broward County Florida	marine metagenome	18467	26.0926 N	80.1122 W	0.0001	HSL3221	water
SRR5879078	2015-03-01	0	Saudi Arabia: Farasan	sediment metagenome	123422	16.20 N	41.24 E	0.0001	HSL3221	mangrove sediment
SRR5878977	2015-03-01	0	Saudi Arabia: Farasan	sediment metagenome	24101	16.20 N	41.24 E	0.0007	HSL3221	mangrove sediment
SRR5877389	2016-04-01	0	South Africa: Mngazana	sediment metagenome	28750	31.42 S	29.25 E	0.0001	HSL3221	mangrove sediment
SRR5877380	2016-04-01	0	South Africa: Mngazana	sediment metagenome	28626	31.42 S	29.25 E	0.0001	HSL3221	mangrove sediment
SRR5877379	2016-04-01	0	South Africa: Mngazana	sediment metagenome	31276	31.42 S	29.25 E	0.0002	HSL3221	mangrove sediment
SRR5823497	2014-04-01	missing	Tunisia: Bizerte offshore	marine metagenome	17092	37.28 N	9.91 E	0.0001	HSL3221	water
SRR5762577	2013-07-22	3 m	USA: Tacoma	microbial mat metagenome	39142	47.29553 N	122.498 W	0.0006	HSL3221	microbial mat
SRR5762569	2013-07-22	3 m	USA: Tacoma	microbial mat metagenome	50138	47.29553 N	122.498 W	0.0007	HSL3221	microbial mat
SRR5762568	2013-07-22	3 m	USA: Tacoma	microbial mat metagenome	44849	47.29553 N	122.498 W	0.0006	HSL3221	microbial mat
SRR5762567	2013-07-22	3 m	USA: Tacoma	microbial mat metagenome	48056	47.29553 N	122.498 W	0.0002	HSL3221	microbial mat
SRR5725179	2015-02-05	Surface	India: Goa	soil metagenome	138197	15.50 N	73.91 E	0.0006	HSL3221	mangrove sediment
SRR5725178	2015-02-05	Surface	India: Goa	soil metagenome	60989	15.30 N	73.51 E	0.0017	HSL3221	mangrove sediment
SRR5724695	2015-02-05	Soil Surface	India: Goa	soil metagenome	204245	15.30 N	73.51 E	0.0007	HSL3221	mangrove sediment
SRR5586930	2015-02-01	missing	Italy: Venice Lagoon	aquatic metagenome	63776	45.43699166 N	12.31110555 E	0.0001	HSL3221	water
SRR5528684	2015-04-01	missing	USA: Virginia	aquatic metagenome	62606	37.15 N	78.17 W	0.0001	HSL3221	water
SRR5478673	2016-06-01	0-0.1	USA: Barataria Bay	soil metagenome	27721	29.44105 N	89.93337 W	0.0001	HSL3221	sediment
SRR5478667	2016-06-01	0-0.1	USA: Barataria Bay	soil metagenome	79402	29.44105 N	89.93337 W	0.0001	HSL3221	sediment
SRR5478658	2014-06-01	0-0.1	USA: Barataria Bay	soil metagenome	17464	29.44105 N	89.93337 W	0.0001	HSL3221	sediment
SRR5478657	2014-06-01	0-0.1	USA: Barataria Bay	soil metagenome	33077	29.44105 N	89.93337 W	0.0001	HSL3221	sediment
SRR5478610	2014-11-01	0-0.1	USA: Barataria Bay	soil metagenome	19883	29.44105 N	89.93337 W	0.0001	HSL3221	sediment
SRR5478584	2015-05-01	0-0.1	USA: Barataria Bay	soil metagenome	78314	29.44105 N	89.93337 W	0.0001	HSL3221	sediment
SRR5478582	2015-05-01	0-0.1	USA: Barataria Bay	soil metagenome	37567	29.44105 N	89.93337 W	0.0001	HSL3221	sediment
SRR5478576	2015-05-01	0-0.1	USA: Barataria Bay	soil metagenome	17116	29.44105 N	89.93337 W	0.0001	HSL3221	sediment
SRR5478573	2015-05-01	0-0.1	USA: Barataria Bay	soil metagenome	13564	29.44105 N	89.93337 W	0.0001	HSL3221	sediment
SRR5469008	2015-10-01	0-0.02	USA: Barataria Bay	soil metagenome	11439	29.44060 N	89.88492 W	0.0004	HSL3221	sediment
SRR5469002	2015-10-01	0-0.02	USA: Barataria Bay	soil metagenome	10833	29.44060 N	89.88492 W	0.0002	HSL3221	sediment
SRR5468997	2015-10-01	0-0.02	USA: Barataria Bay	soil metagenome	22864	29.44060 N	89.88492 W	0.0002	HSL3221	sediment
SRR5468984	2015-06-01	0-0.02	USA: Barataria Bay	soil metagenome	16634	29.44060 N	89.88492 W	0.0001	HSL3221	sediment
SRR5468967	2015-06-01	0-0.02	USA: Barataria Bay	soil metagenome	11583	29.44060 N	89.88492 W	0.0001	HSL3221	sediment
SRR5468279	2015-12-10	Surface	Australia: Moreton Bay	marine metagenome	26735	27.4802 S	153.4034 E	0.0001	HSL3221	sediment
SRR5447952	2014-11-07	missing	Fiji	coral metagenome	1742	18.13 S	177.42 E	0.0149	HSL3221	Associated with marine animal and plant
SRR5447854	2014-11-13	missing	Fiji	aquatic metagenome	56521	18.13 S	177.42 E	0.0001	HSL3221	water
SRR5380194	missing	missing	missing	plant metagenome	7547	37.2543093 N	76.4374474 W	0.0003	HSL3221	Associated with marine animal and plant
SRR5380191	missing	missing	missing	plant metagenome	3970	37.2543093 N	76.4374474 W	0.0003	HSL3221	Associated with marine animal and plant
SRR5380190	missing	missing	missing	plant metagenome	29506	37.2543093 N	76.4374474 W	0.0007	HSL3221	Associated with marine animal and plant
SRR5380189	missing	missing	missing	plant metagenome	13778	37.2204206 N	76.4013352 W	0.0003	HSL3221	Associated with marine animal and plant
SRR5380186	missing	missing	missing	plant metagenome	3687	37.2543093 N	76.4374474 W	0.0003	HSL3221	Associated with marine animal and plant
SRR5178043	2014	missing	India	marine metagenome	31356	21.07 N	72.07 E	0.0001	HSL3221	sediment
SRR5083026	2015	missing	China: Leizhou	root metagenome	43081	20.9279 N	110.1647 W	0.0001	HSL3221	Associated with marine animal and plant
SRR3984652	2013-05-01	missing	Brazil: Guaratiba, Rio de Janeiro, Rio de Janeiro	soil metagenome	34337	23.01577 S	43.36311 W	0.0001	HSL3221	mangrove sediment
SRR3984651	2013-07-01	missing	Brazil: Guaratiba, Rio de Janeiro, Rio de Janeiro	soil metagenome	13648	23.01577 S	43.36311 W	0.0001	HSL3221	mangrove sediment
SRR3984650	2013-07-01	missing	Brazil: Guaratiba, Rio de Janeiro, Rio de Janeiro	soil metagenome	40592	23.01577 S	43.36311 W	0.0001	HSL3221	mangrove sediment
SRR3984639	2013-07-01	missing	Brazil: Guaratiba, Rio de Janeiro, Rio de Janeiro	soil metagenome	29921	23.01577 S	43.36311 W	0.0001	HSL3221	mangrove sediment
SRR3984623	2013-05-01	missing	Brazil: Guaratiba, Rio de Janeiro, Rio de Janeiro	soil metagenome	46458	23.01577 S	43.36311 W	0.0001	HSL3221	mangrove sediment
SRR3736205	2011-08-12	missing	China: Xiamen, Jiulong Estuary	aquatic metagenome	62201	24.423 N	118.031 E	0.0001	HSL3221	water
SRR3497571	2013-09-01	missing	France: Camargue	soil metagenome	47602	43.455 N	4.6042 E	0.0002	HSL3221	sediment
SRR3156909	2014-11-11	missing	Nigeria	sediment metagenome	91931	6.54219503 N	3.52075204 E	0.0002	HSL3221	sediment
SRR3156867	2014-11-11	missing	Nigeria	sediment metagenome	92252	6.54219503 N	3.52075204 E	0.0001	HSL3221	sediment
SRR3104275	2009-08-22	missing	China:Yangtze River Delta	soil metagenome	8974	30.19 N	121.09 E	0.0002	HSL3221	sediment
SRR2991431	2014-10-22	10	China:Xiantao	sediment metagenome	52280	30 N	113 E	0.0002	HSL3221	sediment
SRR2954224	2014-10-09	1-2 cm. inland	USA: Louisiana, Terrebonne Bay, Bayou du Courant mouth	sediment metagenome	13855	29.3099 N	90.59943 W	0.0032	HSL3221	sediment
SRR2954172	2014-10-12	9-10 cm. inland	USA: Louisiana, Port Sulphur, Bay Sansbois east	sediment metagenome	10487	29.45082 N	89.75003 W	0.0007	HSL3221	sediment
SRR2954108	2013-10-10	1-2 cm. inland	USA: Louisiana, Terrebonne Bay, Bayou du Courant mouth	sediment metagenome	15592	29.3099 N	90.59943 W	0.0006	HSL3221	sediment
SRR2954097	2013-10-12	4-5 cm. inland	USA: Louisiana, Port Sulphur, Bay Batiste north	sediment metagenome	12759	29.47427 N	89.85642 W	0.0002	HSL3221	sediment
SRR2954085	2013-10-12	4-5 cm. inland	USA: Louisiana, Port Sulphur, Bay Sansbois east	sediment metagenome	14457	29.45082 N	89.75003 W	0.0003	HSL3221	sediment
SRR2954074	2013-10-11	9-10 cm. inland	USA: Louisiana, Grand Isle, Beauregard Island, North	sediment metagenome	12459	29.2801 N	89.97583 W	0.0062	HSL3221	sediment
SRR2954070	2013-10-11	9-10 cm. inland	USA: Louisiana, Grand Isle, Martigan Island	sediment metagenome	7692	29.26583 N	90.02487 W	0.0008	HSL3221	sediment
SRR2954065	2013-10-11	4-5 cm. inland	USA: Louisiana, Grand Isle, Bay Joyeux	sediment metagenome	15546	29.28895 N	90.04267 W	0.0015	HSL3221	sediment
SRR2954062	2013-10-11	9-10 cm. inland	USA: Louisiana, Grand Isle, Beauregard Island, South	sediment metagenome	11872	29.27653 N	89.97535 W	0.0008	HSL3221	sediment
SRR2954061	2013-10-11	4-5 cm. inland	USA: Louisiana, Grand Isle, Beauregard Island, South	sediment metagenome	13079	29.27653 N	89.97535 W	0.006	HSL3221	sediment
SRR2954056	2013-10-11	1-2 cm. inland	USA: Louisiana, Grand Isle, Mendicant Island	sediment metagenome	10965	29.302883 N	89.97092 W	0.0001	HSL3221	sediment
SRR2954000	2014-05-28	9-10 cm. inland	USA: Louisiana, Terrebonne Bay, Bayou du Courant mouth	sediment metagenome	21472	29.3099 N	90.59943 W	0.0008	HSL3221	sediment
SRR2953998	2014-05-28	1-2 cm. inland	USA: Louisiana, Terrebonne Bay, Bayou du Courant mouth	sediment metagenome	16052	29.3099 N	90.59943 W	0.0005	HSL3221	sediment
SRR2953901	2013-05-21	9-10 cm. inland	USA: Louisiana, Terrebonne Bay, Bayou du Courant mouth	sediment metagenome	12198	29.3099 N	90.59943 W	0.0025	HSL3221	sediment
SRR2953848	2013-05-22	0-2 cm. inland surface	USA: Louisiana, Port Sulphur, Bay Sansbois east	sediment metagenome	12797	29.45082 N	89.75003 W	0.0003	HSL3221	sediment
SRR2953847	2013-05-22	9-10 cm. inland	USA: Louisiana, Port Sulphur, Bay Sansbois east	sediment metagenome	12701	29.45082 N	89.75003 W	0.0036	HSL3221	sediment
SRR2953846	2013-05-22	4-5 cm. inland	USA: Louisiana, Port Sulphur, Bay Sansbois east	sediment metagenome	10817	29.45082 N	89.75003 W	0.0019	HSL3221	sediment
SRR2953837	2013-05-23	4-5 cm. inland	USA: Louisiana, Port Sulphur, Bay Jimmy north	sediment metagenome	8529	29.4623 N	89.8729 W	0.0019	HSL3221	sediment
SRR2953826	2013-05-22	0-1 cm. inland	USA: Louisiana, Grand Isle, Martigan Island	sediment metagenome	6716	29.26583 N	90.02487 W	0.0001	HSL3221	sediment
SRR2953774	2012-06-13	0-2 cm. inland surface	USA: Louisiana, Grand Isle, Bay Joyeux	sediment metagenome	7312	29.28895 N	90.04267 W	0.0005	HSL3221	sediment
SRR2953759	2012-06-12	0-2 cm. inland surface	USA: Louisiana, Terrebonne Bay, Bay La Fleur	sediment metagenome	10286	29.29135 N	90.60293 W	0.0004	HSL3221	sediment
SRR2913566	2010-08-07	missing	USA: Oregon, Hydrate Ridge South	marine sediment metagenome	31487	44.34 N	125.9 W	0.0001	HSL3221	seep
SRR2553777	2010-01-03	missing	Antarctica	sediment metagenome	234453	78.18 S	163.38 E	0.0001	HSL3221	sediment
SRR2130164	2013-06-01	missing	Italy: Mar Piccolo of Taranto	marine sediment metagenome	10947	40.4806 N	17.2953 E	0.0002	HSL3221	sediment
SRR2061030	2012-09-05	Soil sediment	NOT COLLECTED	sediment metagenome	25938	21.6530 N	88.3270 E	0.0003	HSL3221	sediment
SRR2061029	2012-09-05	Soil sediment	NOT COLLECTED	sediment metagenome	28985	21.6530 N	88.3270 E	0.0012	HSL3221	sediment
SRR2032990	2013-08-20	0-20 cm	Brazil: Salinopolis, Para	soil metagenome	27322	0.63203 S	47.36260 W	0.0107	HSL3221	mangrove sediment
SRR2032989	2013-08-20	0-20 cm	Brazil: Salinopolis, Para	soil metagenome	43845	0.63225 S	47.36247 W	0.0021	HSL3221	mangrove sediment
SRR2032988	2013-08-20	0-20 cm	Brazil: Salinopolis, Para	soil metagenome	21949	0.63225 S	47.36246 W	0.0023	HSL3221	mangrove sediment
SRR2032987	2013-08-20	0-20 cm	Brazil: Salinopolis, Para	soil metagenome	19217	0.63225 S	47.36245 W	0.0021	HSL3221	mangrove sediment
SRR2032986	2013-08-20	0-20 cm	Brazil: Salinopolis, Para	soil metagenome	26987	0.63246 S	47.36227 W	0.0019	HSL3221	mangrove sediment
SRR2032985	2013-08-20	0-20 cm	Brazil: Salinopolis, Para	soil metagenome	29593	0.63246 S	47.36226 W	0.0008	HSL3221	mangrove sediment
SRR2032984	2013-08-20	0-20 cm	Brazil: Salinopolis, Para	soil metagenome	26589	0.63246 S	47.36225 W	0.002	HSL3221	mangrove sediment
SRR2032983	2013-08-20	0-20 cm	Brazil: Salinopolis, Para	soil metagenome	42857	0.63225 S	47.36213 W	0.007	HSL3221	mangrove sediment
SRR2032982	2013-08-20	0-20 cm	Brazil: Salinopolis, Para	soil metagenome	63404	0.63225 S	47.36212 W	0.0048	HSL3221	mangrove sediment
SRR2032981	2013-08-20	0-20 cm	Brazil: Salinopolis, Para	soil metagenome	36345	0.63225 S	47.36211 W	0.0168	HSL3221	mangrove sediment
SRR2032979	2013-11-20	0-20 cm	Brazil: Paranagua, Parana	soil metagenome	116798	25.54879 S	48.47174 W	0.0002	HSL3221	mangrove sediment
SRR2032978	2013-11-20	0-20 cm	Brazil: Paranagua, Parana	soil metagenome	34053	25.54879 S	48.47173 W	0.0003	HSL3221	mangrove sediment
SRR2032977	2013-11-20	0-20 cm	Brazil: Paranagua, Parana	soil metagenome	32617	25.54879 S	48.47172 W	0.0002	HSL3221	mangrove sediment
SRR2032975	2013-11-20	0-20 cm	Brazil: Paranagua, Parana	soil metagenome	21889	25.54867 S	48.47156 W	0.0007	HSL3221	mangrove sediment
SRR2032974	2013-11-20	0-20 cm	Brazil: Paranagua, Parana	soil metagenome	32528	25.54867 S	48.47155 W	0.0003	HSL3221	mangrove sediment
SRR2032973	2013-11-20	0-20 cm	Brazil: Paranagua, Parana	soil metagenome	30891	25.54880 S	48.47158 W	0.0009	HSL3221	mangrove sediment
SRR2032972	2013-11-20	0-20 cm	Brazil: Paranagua, Parana	soil metagenome	17680	25.54880 S	48.47157 W	0.001	HSL3221	mangrove sediment
SRR2032971	2013-11-20	0-20 cm	Brazil: Paranagua, Parana	soil metagenome	15629	25.54880 S	48.47156 W	0.0019	HSL3221	mangrove sediment
SRR2032970	2013-11-20	0-20 cm	Brazil: Paranagua, Parana	soil metagenome	25318	25.54870 S	48.47158 W	0.0006	HSL3221	mangrove sediment
SRR2032966	2013-11-20	0-20 cm	Brazil: Paranagua, Parana	soil metagenome	46400	25.54870 S	48.47156 W	0.0002	HSL3221	mangrove sediment
SRR2032965	2013-11-20	0-20 cm	Brazil: Paranagua, Parana	soil metagenome	46401	25.54868 S	48.47168 W	0.0001	HSL3221	mangrove sediment
SRR2032964	2013-11-20	0-20 cm	Brazil: Paranagua, Parana	soil metagenome	34126	25.54868 S	48.47167 W	0.0001	HSL3221	mangrove sediment
SRR2032963	2013-11-20	0-20 cm	Brazil: Paranagua, Parana	soil metagenome	23556	25.54868 S	48.47166 W	0.0001	HSL3221	mangrove sediment
SRR2032962	2013-11-03	0-20 cm	Brazil: Fortim, Ceara	soil metagenome	63125	4.44649 S	37.78138 W	0.0013	HSL3221	mangrove sediment
SRR2032961	2013-11-03	0-20 cm	Brazil: Fortim, Ceara	soil metagenome	29304	4.44649 S	37.78137 W	0.0034	HSL3221	mangrove sediment
SRR2032960	2013-11-03	0-20 cm	Brazil: Fortim, Ceara	soil metagenome	33113	4.44649 S	37.78136 W	0.004	HSL3221	mangrove sediment
SRR2032959	2013-11-03	0-20 cm	Brazil: Fortim, Ceara	soil metagenome	25560	4.44646 S	37.78131 W	0.0022	HSL3221	mangrove sediment
SRR2032958	2013-11-03	0-20 cm	Brazil: Fortim, Ceara	soil metagenome	64139	4.44646 S	37.78130 W	0.0015	HSL3221	mangrove sediment
SRR2032956	2013-11-03	0-20 cm	Brazil: Fortim, Ceara	soil metagenome	31821	4.44646 S	37.78129 W	0.0006	HSL3221	mangrove sediment
SRR2032955	2013-11-03	0-20 cm	Brazil: Fortim, Ceara	soil metagenome	48833	4.44730 S	37.78146 W	0.0022	HSL3221	mangrove sediment
SRR2032954	2013-11-03	0-20 cm	Brazil: Fortim, Ceara	soil metagenome	23594	4.44730 S	37.78145 W	0.0045	HSL3221	mangrove sediment
SRR2032953	2013-11-03	0-20 cm	Brazil: Fortim, Ceara	soil metagenome	22266	4.44730 S	37.78144 W	0.0021	HSL3221	mangrove sediment
SRR2032952	2013-11-03	0-20 cm	Brazil: Fortim, Ceara	soil metagenome	38565	4.44798 S	37.78178 W	0.0003	HSL3221	mangrove sediment
SRR2032951	2013-11-03	0-20 cm	Brazil: Fortim, Ceara	soil metagenome	56401	4.44798 S	37.78177 W	0.0017	HSL3221	mangrove sediment
SRR2032950	2013-11-03	0-20 cm	Brazil: Fortim, Ceara	soil metagenome	22881	4.44798 S	37.78176 W	0.0031	HSL3221	mangrove sediment
SRR2032949	2013-11-03	0-20 cm	Brazil: Fortim, Ceara	soil metagenome	63918	4.44803 S	37.78156 W	0.0054	HSL3221	mangrove sediment
SRR2032948	2013-11-03	0-20 cm	Brazil: Fortim, Ceara	soil metagenome	60558	4.44803 S	37.78155 W	0.003	HSL3221	mangrove sediment
SRR2032947	2013-11-03	0-20 cm	Brazil: Fortim, Ceara	soil metagenome	38247	4.44803 S	37.78154 W	0.0046	HSL3221	mangrove sediment
SRR2032945	2013-11-04	0-20 cm	Brazil: Icapui, Ceara	soil metagenome	24214	4.69245 S	37.35208 W	0.0001	HSL3221	mangrove sediment
SRR2032943	2013-11-04	0-20 cm	Brazil: Icapui, Ceara	soil metagenome	32024	4.69245 S	37.35206 W	0.0001	HSL3221	mangrove sediment
SRR2032938	2013-11-04	0-20 cm	Brazil: Icapui, Ceara	soil metagenome	33597	4.69193 S	37.35313 W	0.0001	HSL3221	mangrove sediment
SRR2032936	2013-11-04	0-20 cm	Brazil: Icapui, Ceara	soil metagenome	38510	4.69193 S	37.35203 W	0.0001	HSL3221	mangrove sediment
SRR2032934	2013-11-04	0-20 cm	Brazil: Icapui, Ceara	soil metagenome	52283	4.69193 S	37.35202 W	0.0002	HSL3221	mangrove sediment
SRR2032933	2013-11-04	0-20 cm	Brazil: Icapui, Ceara	soil metagenome	36467	4.69193 S	37.35201 W	0.0004	HSL3221	mangrove sediment
SRR2032931	2013-11-04	0-20 cm	Brazil: Icapui, Ceara	soil metagenome	35933	4.69152 S	37.35296 W	0.0001	HSL3221	mangrove sediment
SRR2032929	2013-11-04	0-20 cm	Brazil: Icapui, Ceara	soil metagenome	42504	4.69152 S	37.35295 W	0.0001	HSL3221	mangrove sediment
SRR2032928	2013-11-21	0-20 cm	Brazil: Guaratuba, Parana	soil metagenome	21555	25.87483 S	48.62782 W	0.0002	HSL3221	mangrove sediment
SRR2032927	2013-11-21	0-20 cm	Brazil: Guaratuba, Parana	soil metagenome	32127	25.87483 S	48.62781 W	0.0003	HSL3221	mangrove sediment
SRR2032926	2013-11-21	0-20 cm	Brazil: Guaratuba, Parana	soil metagenome	23492	25.87483 S	48.62780 W	0.0007	HSL3221	mangrove sediment
SRR2032925	2013-11-21	0-20 cm	Brazil: Guaratuba, Parana	soil metagenome	28634	25.87477 S	48.62768 W	0.0009	HSL3221	mangrove sediment
SRR2032924	2013-11-21	0-20 cm	Brazil: Guaratuba, Parana	soil metagenome	24877	25.87477 S	48.62767 W	0.0012	HSL3221	mangrove sediment
SRR2032922	2013-11-21	0-20 cm	Brazil: Guaratuba, Parana	soil metagenome	36074	25.87477 S	48.62766 W	0.0003	HSL3221	mangrove sediment
SRR2032920	2013-11-21	0-20 cm	Brazil: Guaratuba, Parana	soil metagenome	18397	25.87489 S	48.62768 W	0.0001	HSL3221	mangrove sediment
SRR2032919	2013-11-21	0-20 cm	Brazil: Guaratuba, Parana	soil metagenome	21062	25.87489 S	48.62767 W	0.0009	HSL3221	mangrove sediment
SRR2032918	2013-11-21	0-20 cm	Brazil: Guaratuba, Parana	soil metagenome	17400	25.87489 S	48.62766 W	0.0014	HSL3221	mangrove sediment
SRR2032916	2013-11-21	0-20 cm	Brazil: Guaratuba, Parana	soil metagenome	32318	25.87478 S	48.62753 W	0.0006	HSL3221	mangrove sediment
SRR2032915	2013-11-21	0-20 cm	Brazil: Guaratuba, Parana	soil metagenome	50239	25.87478 S	48.62752 W	0.0007	HSL3221	mangrove sediment
SRR2032914	2013-11-21	0-20 cm	Brazil: Guaratuba, Parana	soil metagenome	10361	25.87478 S	48.62751 W	0.0027	HSL3221	mangrove sediment
SRR2032912	2013-11-21	0-20 cm	Brazil: Guaratuba, Parana	soil metagenome	45084	25.87467 S	48.62762 W	0.0008	HSL3221	mangrove sediment
SRR2032909	2013-10-18	0-20 cm	Brazil: Fortaleza, Ceara	soil metagenome	34041	3.77894 S	38.43972 W	0.0006	HSL3221	mangrove sediment
SRR2032908	2013-10-18	0-20 cm	Brazil: Fortaleza, Ceara	soil metagenome	44271	3.77894 S	38.43971 W	0.0012	HSL3221	mangrove sediment
SRR2032906	2013-10-18	0-20 cm	Brazil: Fortaleza, Ceara	soil metagenome	33053	3.77894 S	38.43970 W	0.0007	HSL3221	mangrove sediment
SRR2032905	2013-10-18	0-20 cm	Brazil: Fortaleza, Ceara	soil metagenome	49139	3.77886 S	38.43940 W	0.0034	HSL3221	mangrove sediment
SRR2032904	2013-10-18	0-20 cm	Brazil: Fortaleza, Ceara	soil metagenome	52474	3.77886 S	38.43939 W	0.001	HSL3221	mangrove sediment
SRR2032903	2013-10-18	0-20 cm	Brazil: Fortaleza, Ceara	soil metagenome	41159	3.77886 S	38.43938 W	0.0018	HSL3221	mangrove sediment
SRR2032902	2013-10-18	0-20 cm	Brazil: Fortaleza, Ceara	soil metagenome	87086	3.77874 S	38.44013 W	0.0003	HSL3221	mangrove sediment
SRR2032901	2013-10-18	0-20 cm	Brazil: Fortaleza, Ceara	soil metagenome	33644	3.77874 S	38.44012 W	0.0004	HSL3221	mangrove sediment
SRR2032900	2013-10-18	0-20 cm	Brazil: Fortaleza, Ceara	soil metagenome	41081	3.77874 S	38.44011 W	0.0004	HSL3221	mangrove sediment
SRR2032899	2013-10-18	0-20 cm	Brazil: Fortaleza, Ceara	soil metagenome	34844	3.77923 S	38.44007 W	0.0002	HSL3221	mangrove sediment
SRR2032897	2013-10-18	0-20 cm	Brazil: Fortaleza, Ceara	soil metagenome	31353	3.77923 S	38.44006 W	0.0016	HSL3221	mangrove sediment
SRR2032896	2013-10-18	0-20 cm	Brazil: Fortaleza, Ceara	soil metagenome	31290	3.77923 S	38.44005 W	0.0008	HSL3221	mangrove sediment
SRR2032895	2013-10-18	0-20 cm	Brazil: Fortaleza, Ceara	soil metagenome	41304	3.77928 S	38.43967 W	0.0005	HSL3221	mangrove sediment
SRR2032894	2013-10-18	0-20 cm	Brazil: Fortaleza, Ceara	soil metagenome	42214	3.77928 S	38.43966 W	0.0012	HSL3221	mangrove sediment
SRR2032893	2013-10-18	0-20 cm	Brazil: Fortaleza, Ceara	soil metagenome	20172	3.77928 S	38.43965 W	0.0013	HSL3221	mangrove sediment
SRR2032887	2013-08-20	0-20 cm	Brazil: Salinopolis, Para	soil metagenome	39265	0.63240 S	47.36280 W	0.0006	HSL3221	mangrove sediment
SRR2032886	2013-08-20	0-20 cm	Brazil: Salinopolis, Para	soil metagenome	26643	0.63240 S	47.36279 W	0.0003	HSL3221	mangrove sediment
SRR2032885	2013-08-20	0-20 cm	Brazil: Salinopolis, Para	soil metagenome	28129	0.63240 S	47.36278 W	0.0006	HSL3221	mangrove sediment
SRR2032884	2013-08-20	0-20 cm	Brazil: Salinopolis, Para	soil metagenome	34226	0.63203 S	47.36262 W	0.007	HSL3221	mangrove sediment
SRR2032883	2013-08-20	0-20 cm	Brazil: Salinopolis, Para	soil metagenome	38816	0.63203 S	47.36261 W	0.007	HSL3221	mangrove sediment
SRR2027313	2013-08-21	0-20 cm	Brazil: Braganca, Para	soil metagenome	39728	0.8413 S	46.640234 W	0.0131	HSL3221	mangrove sediment
SRR2027271	2013-08-21	0-20 cm	Brazil: Braganca, Para	soil metagenome	25650	0.8413 S	46.640233 W	0.0054	HSL3221	mangrove sediment
SRR2027257	2013-08-21	0-20 cm	Brazil: Braganca, Para	soil metagenome	24527	0.84115 S	46.64011 W	0.0059	HSL3221	mangrove sediment
SRR2026993	2013-08-21	0-20 cm	Brazil: Braganca, Para	soil metagenome	24569	0.84115 S	46.64010 W	0.0059	HSL3221	mangrove sediment
SRR2026989	2013-08-21	0-20 cm	Brazil: Braganca, Para	soil metagenome	9831	0.84115 S	46.64010 W	0.0051	HSL3221	mangrove sediment
SRR2006050	2012-05-01	missing	China: Xiamen Bay	marine metagenome	17536	24.631944 N	118.177778 E	0.0001	HSL3221	water
SRR2002410	2013-06-27	0.05-0.1 m	USA:Louisiana,Bayou Dularge	salt marsh metagenome	135318	29.2868 N	90.8883 W	0.0002	HSL3221	sediment
SRR2002304	2013-06-27	missing	USA:Louisiana,Bayou Dularge	sediment metagenome	52063	29.2868 N	90.8883 W	0.0004	HSL3221	sediment
SRR1994768	2013-06-01	missing	Portugal: Ria Formosa, Faro	rhizosphere metagenome	54437	36.9988 N	7.8254 W	0.0001	HSL3221	Associated with marine animal and plant
SRR1824416	2011	600	Pacific Ocean: Hydrate Ridge, offshore OR, USA	marine metagenome	30169	44.667061 N	125.09997 W	0.0001	HSL3221	seep
SRR1824407	2011	587	Pacific Ocean: Hydrate Ridge, offshore OR, USA	marine metagenome	36807	44.669463 N	125.09812 W	0.0005	HSL3221	seep
SRR1824381	2010	618	Pacific Ocean: Hydrate Ridge, offshore OR, USA	marine metagenome	39793	44.451163 N	125.027987 W	0.0002	HSL3221	seep
SRR1824369	2010	602	Pacific Ocean: Hydrate Ridge, offshore OR, USA	marine metagenome	55720	44.667151 N	125.10002 W	0.0001	HSL3221	seep
SRR1824368	2010	588	Pacific Ocean: Hydrate Ridge, offshore OR, USA	marine metagenome	72041	44.669499 N	125.09822 W	0.0001	HSL3221	seep
SRR1824354	2009	1010	Pacific Ocean: Costa Rica margin	marine metagenome	35364	8.92324233 N	84.30374666 W	0.0001	HSL3221	seep
SRR1824331	2011	600	Pacific Ocean: Hydrate Ridge, offshore OR, USA	marine metagenome	45776	44.667088 N	125.099995 W	0.0003	HSL3221	seep
SRR1824330	2011	588	Pacific Ocean: Hydrate Ridge, offshore OR, USA	marine metagenome	44109	44.669454 N	125.098145 W	0.0001	HSL3221	seep
SRR1819737	2010-08-09	0 m	USA: Hawaii	seawater metagenome	99753	21.43 N	157.79 W	0.0001	HSL3221	water
SRR1802611	2011-08-30	missing	Australia: Cairns	soil metagenome	42050	16.94 S	145.80 E	0.0133	HSL3221	sediment
SRR1802450	2011-08-30	missing	Australia: Cairns	soil metagenome	70394	16.94 S	145.80 E	0.0002	HSL3221	sediment
SRR1722708	2013-10-25	9	USA: Louisiana	sediment metagenome	15971	29.46232 N	89.8729 W	0.0019	HSL3221	sediment
SRR1583245	2013-07-31	4-8 cm	Azerbaijan:Caspian Sea (GAZ:00008076)	marine sediment metagenome	87992	40.04059 N	51.347301 E	0.0001	HSL3221	sediment
SRR1303719	2009-01-13	Surface	China:Qinghai Province	soil metagenome	34300	36.6 N	100.6 E	0.0002	HSL3221	sediment
SRR1298993	2013-06-18	2 cm.32 cm	India: Sundarbans estuary	sediment metagenome	42332	21.691031 N	88.568225 E	0.0005	HSL3221	mangrove sediment
ERR867943	missing	0	missing	marine metagenome	33956	32.7747 N	16.828664 W	0.0001	HSL3221	water
ERR3294859	2017-07-12	missing	Austria	bacterium	82642	24.331N	133.323 W	0.0002	HSL3221	bioreator
ERR2597258	2014-07-21	missing	China	metagenome	8458	116.16 E	39.54 N	0.0001	HSL3221	Associated with marine animal and plant
ERR2597072	2015-05-02	missing	China	metagenome	4409	116.16 E	39.54 N	0.0002	HSL3221	Associated with marine animal and plant
ERR2109129	2009-03-11	0-0.05	USA	metagenomes	6373	27.28333N	80.216667W	0.0019	HSL3221	mangrove sediment
ERR2109115	2009-03-11	0-0.05	USA	metagenomes	7827	27.5525N	80.3275W	0.0001	HSL3221	mangrove sediment
DRR061146	2011-12-13	20-40 mm	Japan:Miyagi, Higashi-matsushima	sediment metagenome	50033	38.25 N	141.14 E	0.0001	HSL3221	sediment
DRR061145	2011-12-13	20-40 mm	Japan:Miyagi, Higashi-matsushima	sediment metagenome	47151	38.25 N	141.14 E	0.0001	HSL3221	sediment
DRR061137	2011-12-13	0-2 mm	Japan:Miyagi, Higashi-matsushima	sediment metagenome	51983	38.25 N	141.14 E	0.0002	HSL3221	sediment
The metadata of 276 samples that contained HSL1-6 reads retrieved from the IMNGS and NCBI databases.
SRR8609025	2018-04-30	0-1 cm	China: Ningbo Zhanqi	sediment metagenome	52288	30.7 N	121.28 E	0.0001	HSL1-6	sediment
SRR8609024	2018-04-30	0-1 cm	China: Ningbo Zhanqi	sediment metagenome	55217	30.7 N	121.28 E	0.0001	HSL1-6	sediment
SRR8609023	2018-04-30	2-4 cm	China: Ningbo Zhanqi	sediment metagenome	44350	30.7 N	121.28 E	0.0167	HSL1-6	sediment
SRR8609015	2018-04-30	0-1 cm	China: Ningbo Zhanqi	sediment metagenome	59295	30.7 N	121.28 E	0.0003	HSL1-6	sediment
SRR8609014	2018-04-30	0-1 cm	China: Ningbo Zhanqi	sediment metagenome	43173	30.7 N	121.28 E	0.0004	HSL1-6	sediment
SRR8609005	2018-04-30	4-8 cm	China: Ningbo Zhanqi	sediment metagenome	54594	30.7 N	121.28 E	0.0004	HSL1-6	sediment
SRR8609004	2018-04-30	0-1 cm	China: Ningbo Zhanqi	sediment metagenome	36567	30.7 N	121.28 E	0.0001	HSL1-6	sediment
SRR8596103	2017-07-01	missing	USA: Florida Reef Tract near Ft. Lauderdale	coral metagenome	97029	26.16 N	80.10 W	0.0003	HSL1-6	Associated with marine animal and plant
SRR8596098	2017-07-01	missing	USA: Florida Reef Tract near Ft. Lauderdale	coral metagenome	198535	26.16 N	80.10 W	0.0003	HSL1-6	Associated with marine animal and plant
SRR8596093	2017-12-01	missing	USA: Florida Reef Tract near Long Key Bridge	coral metagenome	37516	24.73 N	81.02 W	0.0001	HSL1-6	Associated with marine animal and plant
SRR8596062	2017-12-01	missing	USA: Florida Reef Tract near Long Key Bridge	coral metagenome	77777	24.73 N	81.02 W	0.0001	HSL1-6	Associated with marine animal and plant
SRR8548141	2016-07-01	missing	USA: Florida	coral metagenome	19546	24.546562 N	81.406529 W	0.0002	HSL1-6	Associated with marine animal and plant
SRR8548121	2016-07-01	missing	USA: Florida	coral metagenome	15647	24.546562 N	81.406529 W	0.0001	HSL1-6	Associated with marine animal and plant
SRR8548087	2016-07-01	missing	USA: Florida	coral metagenome	17048	24.546562 N	81.406529 W	0.0001	HSL1-6	Associated with marine animal and plant
SRR8548042	2016-07-01	missing	USA: Florida	coral metagenome	17985	24.546562 N	81.406529 W	0.0001	HSL1-6	Associated with marine animal and plant
SRR8512756	2014-06-24	0-2 cm	USA: Connecticut	sediment metagenome	33112	41.338847 N	71.874226 W	0.0001	HSL1-6	sediment
SRR8512754	2017-06-28	0-2 cm	USA: Connecticut	sediment metagenome	16557	41.338847 N	71.874226 W	0.0007	HSL1-6	sediment
SRR8512753	2017-06-28	0-2 cm	USA: Connecticut	sediment metagenome	16222	41.338847 N	71.874226 W	0.0003	HSL1-6	sediment
SRR8512750	2014-06-24	0-2 cm	USA: Connecticut	sediment metagenome	44272	41.338847 N	71.874226 W	0.0003	HSL1-6	sediment
SRR8512748	2017-06-28	0-2 cm	USA: Connecticut	sediment metagenome	26818	41.338847 N	71.874226 W	0.0006	HSL1-6	sediment
SRR8512747	2017-06-28	0-2 cm	USA: Connecticut	sediment metagenome	51257	41.338847 N	71.874226 W	0.0001	HSL1-6	sediment
SRR8512734	2016-07-13	0-2 cm	USA: Connecticut	sediment metagenome	13535	41.338847 N	71.874226 W	0.0003	HSL1-6	sediment
SRR8487573	2017-09-01	missing	USA: Florida	coral metagenome	12768	24.823917 N	80.688067 W	0.0002	HSL1-6	Associated with marine animal and plant
SRR8487549	2017-09-01	missing	USA: Florida	coral metagenome	40334	24.823917 N	80.688067 W	0.0001	HSL1-6	Associated with marine animal and plant
SRR8434694	2016-08-01	missing	China: Guangdong	shrimp gut metagenome	66261	21.55 N	111.38 E	0.0002	HSL1-6	Associated with marine animal and plant
SRR8421133	2017-11-15	missing	Canada: Alberta, Univ of Calgary	aquifer metagenome	36634	51.0811 N	114.1294 W	0.0001	HSL1-6	water
SRR8421114	2017-11-15	missing	Canada: Alberta, Univ of Calgary	aquifer metagenome	34924	51.0811 N	114.1294 W	0.0001	HSL1-6	water
SRR8361512	2017-11-14	missing	USA: Hobie Island Beach	plant metagenome	118788	25.737209 N	80.167979 W	0.0001	HSL1-6	Associated with marine animal and plant
SRR8361510	2017-11-14	missing	USA: Hobie Island Beach	plant metagenome	142252	25.737209 N	80.167979 W	0.0001	HSL1-6	Associated with marine animal and plant
SRR8361509	2017-11-14	missing	USA: Hobie Island Beach	plant metagenome	134700	25.737209 N	80.167979 W	0.0001	HSL1-6	Associated with marine animal and plant
SRR8361498	2017-11-14	missing	USA: Hobie Island Beach	plant metagenome	159133	25.736188 N	80.167161 W	0.0002	HSL1-6	Associated with marine animal and plant
SRR8361497	2017-11-14	missing	USA: Hobie Island Beach	plant metagenome	158805	25.736188 N	80.167161 W	0.0001	HSL1-6	Associated with marine animal and plant
SRR8361496	2017-11-14	missing	USA: Hobie Island Beach	plant metagenome	88704	25.743298 N	80.173982 W	0.0004	HSL1-6	Associated with marine animal and plant
SRR8361493	2017-11-14	missing	USA: Hobie Island Beach	plant metagenome	108284	25.743298 N	80.173982 W	0.0001	HSL1-6	Associated with marine animal and plant
SRR8361490	2017-11-14	missing	USA: Hobie Island Beach	plant metagenome	84670	25.743298 N	80.173982 W	0.0002	HSL1-6	Associated with marine animal and plant
SRR8359799	2016-08-04	missing	Taiwan:Siji SE	coral reef metagenome	14500	23.2444 N	119.6149 E	0.0001	HSL1-6	Associated with marine animal and plant
SRR8224411	2017-06-03	missing	China: Sanya	seagrass metagenome	34419	18.12 N	109.28 E	0.0003	HSL1-6	Associated with marine animal and plant
SRR8224409	2017-05-27	missing	China: Sanya	seagrass metagenome	42820	18.12 N	109.28 E	0.0002	HSL1-6	Associated with marine animal and plant
SRR8224394	2017-05-27	missing	China: Sanya	seagrass metagenome	49145	18.12 N	109.28 E	0.0003	HSL1-6	Associated with marine animal and plant
SRR8224391	2017-05-27	missing	China: Sanya	seagrass metagenome	34856	18.12 N	109.28 E	0.0001	HSL1-6	Associated with marine animal and plant
SRR8224388	2017-07-01	missing	China: Sanya	seagrass metagenome	55609	18.12 N	109.28 E	0.0006	HSL1-6	Associated with marine animal and plant
SRR7077949	2016-08-16	missing	USA: Florida	fish metagenome	48493	27.32 N	82.53 W	0.0001	HSL1-6	Associated with marine animal and plant
SRR7077947	2016-08-16	missing	USA: Florida	fish metagenome	51104	27.32 N	82.53 W	0.0001	HSL1-6	Associated with marine animal and plant
SRR7077946	2016-08-16	missing	USA: Florida	fish metagenome	38881	27.32 N	82.53 W	0.0001	HSL1-6	Associated with marine animal and plant
SRR7077945	2016-08-16	missing	USA: Florida	fish metagenome	49839	27.32 N	82.53 W	0.0001	HSL1-6	Associated with marine animal and plant
SRR7077944	2016-08-16	missing	USA: Florida	fish metagenome	39467	27.32 N	82.53 W	0.0003	HSL1-6	Associated with marine animal and plant
SRR7077942	2016-08-15	missing	USA: Florida	fish metagenome	49955	27.32 N	82.53 W	0.0003	HSL1-6	Associated with marine animal and plant
SRR7077940	2016-07-28	missing	USA: Florida	fish metagenome	49479	27.35 N	82.54 W	0.0006	HSL1-6	Associated with marine animal and plant
SRR7077933	2016-07-28	missing	USA: Florida	fish metagenome	62664	27.35 N	82.54 W	0.0028	HSL1-6	Associated with marine animal and plant
SRR7077921	2016-08-05	missing	USA: Florida	fish metagenome	60081	27.35 N	82.54 W	0.0002	HSL1-6	Associated with marine animal and plant
SRR7077910	2016-08-04	missing	USA: Florida	fish metagenome	47208	27.32 N	82.53 W	0.0002	HSL1-6	Associated with marine animal and plant
SRR7077907	2016-10-07	missing	USA: Florida	fish metagenome	86396	27.32 N	82.53 W	0.0002	HSL1-6	Associated with marine animal and plant
SRR7077899	2016-10-07	missing	USA: Florida	fish metagenome	111045	27.35 N	82.54 W	0.0003	HSL1-6	Associated with marine animal and plant
SRR6517612	2015/2016	missing	Australia: Tomago wetland	sediment metagenome	48882	32.9483 S	151.83472 E	0.0001	HSL1-6	sediment
SRR6517606	2015/2016	missing	Australia: Tomago wetland	sediment metagenome	34070	32.9483 S	151.83472 E	0.0001	HSL1-6	sediment
SRR6517605	2015/2016	missing	Australia: Tomago wetland	sediment metagenome	30610	32.9483 S	151.83472 E	0.0001	HSL1-6	sediment
SRR6510463	2016	Surface	USA: Wells Maine	estuary metagenome	4759	43.19 N	70.33 W	0.0002	HSL1-6	water
SRR6510461	2016	Surface	USA: Wells Maine	estuary metagenome	5068	43.19 N	70.33 W	0.0002	HSL1-6	water
SRR6452052	2013-05-13	missing	Pacific Ocean: USA, California, Santa Monica Canyon	sediment metagenome	17054	33.843467 N	118.688777 W	0.0001	HSL1-6	seep
SRR6452047	2013-05-13	missing	Pacific Ocean: USA, California, Santa Monica Canyon	sediment metagenome	14963	33.843467 N	118.688777 W	0.0002	HSL1-6	seep
SRR6452046	2013-05-13	missing	Pacific Ocean: USA, California, Santa Monica Canyon	sediment metagenome	15019	33.843467 N	118.688777 W	0.0001	HSL1-6	seep
SRR6435249	2016-03-01	missing	Thailand: Bangkhuntien, Bangkok	sediment metagenome	92877	13.32222 N	100.26365 E	0.0003	HSL1-6	mangrove sediment
SRR6435247	2016-03-01	missing	Thailand: Bangkhuntien, Bangkok	sediment metagenome	100561	13.32222 N	100.26365 E	0.0001	HSL1-6	mangrove sediment
SRR6435246	2016-03-01	missing	Thailand: Bangkhuntien, Bangkok	sediment metagenome	94715	13.32222 N	100.26365 E	0.0001	HSL1-6	mangrove sediment
SRR6435241	2016-03-01	missing	Thailand: Bangkhuntien, Bangkok	sediment metagenome	83921	13.32222 N	100.26365 E	0.0001	HSL1-6	mangrove sediment
SRR6435240	2016-03-01	missing	Thailand: Bangkhuntien, Bangkok	sediment metagenome	96259	13.32222 N	100.26365 E	0.0002	HSL1-6	mangrove sediment
SRR6398195	2013-07-07	missing	USA	sediment metagenome	44007	41.35174 N	70.38376 W	0.0006	HSL1-6	sediment
SRR6398191	2013-07-07	missing	USA	sediment metagenome	21878	41.3517 N	70.38371 W	0.0034	HSL1-6	sediment
SRR6398189	2013-07-07	missing	USA	sediment metagenome	16963	41.35178 N	70.38376 W	0.0004	HSL1-6	sediment
SRR6398185	2013-07-07	missing	USA	sediment metagenome	25912	41.35177 N	70.38376004 W	0.0008	HSL1-6	sediment
SRR6398184	2013-07-07	missing	USA	sediment metagenome	48530	41.35177 N	70.38376007 W	0.0004	HSL1-6	sediment
SRR6398183	2013-07-07	missing	USA	sediment metagenome	31042	41.35177 N	70.38376006 W	0.0018	HSL1-6	sediment
SRR6398179	2013-07-07	missing	USA	sediment metagenome	40856	41.35177 N	70.383765 W	0.0004	HSL1-6	sediment
SRR6398170	2013-07-07	missing	USA	sediment metagenome	36105	41.35177 N	70.3837601 W	0.0039	HSL1-6	sediment
SRR6398159	2013-07-07	missing	USA	sediment metagenome	21923	41.35177 N	70.38377 W	0.0012	HSL1-6	sediment
SRR6398154	2013-07-07	missing	USA	sediment metagenome	35296	41.35177 N	70.38373 W	0.0127	HSL1-6	sediment
SRR6398151	2013-07-07	missing	USA	sediment metagenome	68522	41.35177 N	70.38379 W	0.0008	HSL1-6	sediment
SRR6398150	2013-07-07	missing	USA	sediment metagenome	29293	41.35177 N	70.383761 W	0.0001	HSL1-6	sediment
SRR6396220	2015-03-01	missing	China: Dongzhai Harbor	marine sediment metagenome	110704	19.99857777 N	110.60908611 E	0.0002	HSL1-6	sediment
SRR632575	2008-09-15	1 m	USA:Falmouth,Massachusetts	marine metagenome	11787	41.576128 N	70.633908 W	0.0001	HSL1-6	water
SRR6148070	2013-11-14	missing	USA: Broward County Florida	marine metagenome	33048	26.0915 N	80.1120 W	0.0001	HSL1-6	water
SRR6148062	2013-10-03	missing	USA: Broward County Florida	marine metagenome	16840	26.0926 N	80.1122 W	0.0001	HSL1-6	water
SRR6148029	2013-11-21	missing	USA: Broward County Florida	marine metagenome	12795	26.0926 N	80.1122 W	0.0002	HSL1-6	water
SRR5879078	2015-03-01	0	Saudi Arabia: Farasan	sediment metagenome	123422	16.20 N	41.24 E	0.0001	HSL1-6	mangrove sediment
SRR5878977	2015-03-01	0	Saudi Arabia: Farasan	sediment metagenome	24101	16.20 N	41.24 E	0.0007	HSL1-6	mangrove sediment
SRR5877391	2016-04-01	0	South Africa: Mngazana	sediment metagenome	32543	31.42 S	29.25 E	0.0002	HSL1-6	mangrove sediment
SRR5877389	2016-04-01	0	South Africa: Mngazana	sediment metagenome	28750	31.42 S	29.25 E	0.0001	HSL1-6	mangrove sediment
SRR5877380	2016-04-01	0	South Africa: Mngazana	sediment metagenome	28626	31.42 S	29.25 E	0.0001	HSL1-6	mangrove sediment
SRR5877379	2016-04-01	0	South Africa: Mngazana	sediment metagenome	31276	31.42 S	29.25 E	0.0002	HSL1-6	mangrove sediment
SRR5823501	2014-04-01	missing	Tunisia: Bizerte offshore	marine metagenome	15599	37.28 N	9.91 E	0.0001	HSL1-6	water
SRR5725179	2015-02-05	Surface	India: Goa	soil metagenome	138197	15.50 N	73.91 E	0.0006	HSL1-6	mangrove sediment
SRR5725178	2015-02-05	surface	India: Goa	soil metagenome	60989	15.30 N	73.51 E	0.0017	HSL1-6	mangrove sediment
SRR5724695	2015-02-05	Soil sediment	India: Goa	soil metagenome	204245	15.30 N	73.51 E	0.0007	HSL1-6	mangrove sediment
SRR5640861	2016-07-27	missing	USA: Florida, Looe Key Reef	marine metagenome	35556	24.54476 N	81.41003 W	0.0001	HSL1-6	water
SRR5586930	2015-02-01	missing	Italy: Venice Lagoon	aquatic metagenome	63776	45.43699166 N	12.31110555 E	0.0001	HSL1-6	sediment
SRR5528684	2015-04-01	missing	USA: Virginia	aquatic metagenome	62606	37.15 N	78.17 W	0.0001	HSL1-6	sediment
SRR5478703	2015-10-01	0-0.1	USA: Barataria Bay	soil metagenome	43465	29.44105 N	89.93337 W	0.0001	HSL1-6	sediment
SRR5478690	2015-10-01	0-0.1	USA: Barataria Bay	soil metagenome	26310	29.44105 N	89.93337 W	0.0001	HSL1-6	sediment
SRR5478685	2015-10-01	0-0.1	USA: Barataria Bay	soil metagenome	11591	29.44105 N	89.93337 W	0.0001	HSL1-6	sediment
SRR5478673	2016-06-01	0-0.1	USA: Barataria Bay	soil metagenome	27721	29.44105 N	89.93337 W	0.0001	HSL1-6	sediment
SRR5478662	2016-06-01	0-0.1	USA: Barataria Bay	soil metagenome	8303	29.44105 N	89.93337 W	0.0001	HSL1-6	sediment
SRR5478658	2014-06-01	0-0.1	USA: Barataria Bay	soil metagenome	17464	29.44105 N	89.93337 W	0.0001	HSL1-6	sediment
SRR5478657	2014-06-01	0-0.1	USA: Barataria Bay	soil metagenome	33077	29.44105 N	89.93337 W	0.0001	HSL1-6	sediment
SRR5478653	2014-06-01	0-0.1	USA: Barataria Bay	soil metagenome	33025	29.44105 N	89.93337 W	0.0002	HSL1-6	sediment
SRR5478649	2014-06-01	0-0.1	USA: Barataria Bay	soil metagenome	45763	29.44105 N	89.93337 W	0.0001	HSL1-6	sediment
SRR5478637	2014-06-01	0-0.1	USA: Barataria Bay	soil metagenome	33711	29.44105 N	89.93337 W	0.0001	HSL1-6	sediment
SRR5478613	2014-11-01	0-0.1	USA: Barataria Bay	soil metagenome	27568	29.44105 N	89.93337 W	0.0024	HSL1-6	sediment
SRR5478602	2014-11-01	0-0.1	USA: Barataria Bay	soil metagenome	70215	29.44105 N	89.93337 W	0.0005	HSL1-6	sediment
SRR5478595	2015-05-01	0-0.1	USA: Barataria Bay	soil metagenome	39528	29.44105 N	89.93337 W	0.0001	HSL1-6	sediment
SRR5478593	2015-05-01	0-0.1	USA: Barataria Bay	soil metagenome	28420	29.44105 N	89.93337 W	0.0001	HSL1-6	sediment
SRR5478584	2015-05-01	0-0.1	USA: Barataria Bay	soil metagenome	78314	29.44105 N	89.93337 W	0.0001	HSL1-6	sediment
SRR5478583	2015-05-01	0-0.1	USA: Barataria Bay	soil metagenome	39025	29.44105 N	89.93337 W	0.0001	HSL1-6	sediment
SRR5478582	2015-05-01	0-0.1	USA: Barataria Bay	soil metagenome	37567	29.44105 N	89.93337 W	0.0001	HSL1-6	sediment
SRR5478575	2015-05-01	0-0.1	USA: Barataria Bay	soil metagenome	98408	29.44105 N	89.93337 W	0.0001	HSL1-6	sediment
SRR5478574	2015-05-01	0-0.1	USA: Barataria Bay	soil metagenome	26195	29.44105 N	89.93337 W	0.0001	HSL1-6	sediment
SRR5478573	2015-05-01	0-0.1	USA: Barataria Bay	soil metagenome	13564	29.44105 N	89.93337 W	0.0001	HSL1-6	sediment
SRR5469072	2013-06-01	missing	China:coast of Jinqing island in the South China Sea	seawater metagenome	119940	16.4424 N	111.7269 E	0.0001	HSL1-6	water
SRR5469008	2015-10-01	0-0.02	USA: Barataria Bay	soil metagenome	11439	29.44060 N	89.88492 W	0.0003	HSL1-6	sediment
SRR5469002	2015-10-01	0-0.02	USA: Barataria Bay	soil metagenome	10833	29.44060 N	89.88492 W	0.0002	HSL1-6	sediment
SRR5468997	2015-10-01	0-0.02	USA: Barataria Bay	soil metagenome	22864	29.44060 N	89.88492 W	0.0002	HSL1-6	sediment
SRR5468984	2015-06-01	0-0.02	USA: Barataria Bay	soil metagenome	16634	29.44060 N	89.88492 W	0.0001	HSL1-6	sediment
SRR5468977	2015-06-01	0-0.02	USA: Barataria Bay	soil metagenome	20975	29.44060 N	89.88492 W	0.0001	HSL1-6	sediment
SRR5468975	2015-06-01	0-0.02	USA: Barataria Bay	soil metagenome	15169	29.44060 N	89.88492 W	0.0001	HSL1-6	sediment
SRR5468967	2015-06-01	0-0.02	USA: Barataria Bay	soil metagenome	11583	29.44060 N	89.88492 W	0.0001	HSL1-6	sediment
SRR5468279	2015-12-10	Surface	Australia: Moreton Bay	marine metagenome	26735	27.4802 S	153.4034 E	0.0001	HSL1-6	sediment
SRR5447952	2014-11-07	missing	Fiji	coral metagenome	1742	18.13 S	177.42 E	0.0149	HSL1-6	Associated with marine animal and plant
SRR5447854	2014-11-13	missing	Fiji	aquatic metagenome	56521	18.13 S	177.42 E	0.0001	HSL1-6	water
SRR5431108	2015-05-10	missing	Hong Kong	anaerobic digester metagenome	73626	22.28 N	114.14 E	0.0001	HSL1-6	bioreator
SRR5382547	2014-05-28	missing	missing	plant metagenome	47169	32.713756 N	117.225474 W	0.0001	HSL1-6	Associated with marine animal and plant
SRR5380296	2014-05-28	missing	missing	plant metagenome	47168	32.713756 N	117.225474 W	0.0001	HSL1-6	Associated with marine animal and plant
SRR5380194	missing	missing	missing	plant metagenome	7547	37.2543093 N	76.4374474 W	0.0003	HSL1-6	Associated with marine animal and plant
SRR5380191	missing	missing	missing	plant metagenome	3970	37.2543093 N	76.4374474 W	0.0003	HSL1-6	Associated with marine animal and plant
SRR5380190	missing	missing	missing	plant metagenome	29506	37.2543093 N	76.4374474 W	0.0007	HSL1-6	Associated with marine animal and plant
SRR5380189	missing	missing	missing	plant metagenome	13778	37.2204206 N	76.4013352 W	0.0003	HSL1-6	Associated with marine animal and plant
SRR5380186	missing	missing	missing	plant metagenome	3687	37.2543093 N	76.4374474 W	0.0003	HSL1-6	Associated with marine animal and plant
SRR5380182	missing	missing	missing	plant metagenome	4788	37.2204206 N	76.4013352 W	0.0004	HSL1-6	Associated with marine animal and plant
SRR5313020	2011-10-24	21-24 cm	USA: Arctic Coastal Plain of Alaska_Sukok Lake B site	sediment metagenome	55710	71.07 N	156.83 W	0.0001	HSL1-6	sediment
SRR5150223	2015-09-10	6	North Sea	marine metagenome	20760	51.23 N	2.93 E	0.0001	HSL1-6	water
SRR5150146	2015-09-10	6	North Sea	marine metagenome	24617	51.23 N	2.93 E	0.0001	HSL1-6	water
SRR4527248	2015-01-11	5-20 cm	Hong Kong:Mai Po mangrove forest	soil metagenome	440528	22.4833 N	113.9833 E	0.0007	HSL1-6	mangrove sediment
SRR4002170	2015-07-31	missing	China: Beijing	bovine gut metagenome	57208	39.70560188 N	116.54502868 E	0.0001	HSL1-6	Associated with marine animal and plant
SRR3984652	2013-05-01	missing	Brazil: Guaratiba, Rio de Janeiro, Rio de Janeiro	soil metagenome	34337	23.01577 S	43.36311 W	0.0001	HSL1-6	mangrove sediment
SRR3984651	2013-07-01	missing	Brazil: Guaratiba, Rio de Janeiro, Rio de Janeiro	soil metagenome	13648	23.01577 S	43.36311 W	0.0001	HSL1-6	mangrove sediment
SRR3984639	2013-07-01	missing	Brazil: Guaratiba, Rio de Janeiro, Rio de Janeiro	soil metagenome	29921	23.01577 S	43.36311 W	0.0001	HSL1-6	mangrove sediment
SRR3984634	2013-07-01	missing	Brazil: Guaratiba, Rio de Janeiro, Rio de Janeiro	soil metagenome	52515	23.01577 S	43.36311 W	0.0001	HSL1-6	mangrove sediment
SRR3984632	2013-05-01	missing	Brazil: Guaratiba, Rio de Janeiro, Rio de Janeiro	soil metagenome	33218	23.01577 S	43.36311 W	0.0001	HSL1-6	mangrove sediment
SRR3984623	2013-05-01	missing	Brazil: Guaratiba, Rio de Janeiro, Rio de Janeiro	soil metagenome	46458	23.01577 S	43.36311 W	0.0001	HSL1-6	mangrove sediment
SRR3984622	2013-05-01	missing	Brazil: Guaratiba, Rio de Janeiro, Rio de Janeiro	soil metagenome	36912	23.01577 S	43.36311 W	0.0001	HSL1-6	mangrove sediment
SRR3736205	2011-08-12	missing	China: Xiamen, Jiulong Estuary	aquatic metagenome	62201	24.423 N	118.031 E	0.0001	HSL1-6	water
SRR3657067	2016-02-12	0	South Africa: Mgazana	marine metagenome	9418	31.41 S	29.24 E	0.0002	HSL1-6	mangrove sediment
SRR3497571	2013-09-01	missing	France: Camargue	soil metagenome	47602	43.455 N	4.6042 E	0.0002	HSL1-6	sediment
SRR3185601	2014-05-16	0	Bahamas: Pigeon Cay	sand metagenome	46471	24.53 N	75.62 W	0.0005	HSL1-6	sediment
SRR3185598	2014-05-16	0	Bahamas: Pigeon Cay	sand metagenome	34165	24.53 N	75.62 W	0.0002	HSL1-6	sediment
SRR3185593	2014-05-16	0	Bahamas: Pigeon Cay	sand metagenome	46902	24.53 N	75.62 W	0.0001	HSL1-6	sediment
SRR3185497	2014-05-16	0	Bahamas: Pigeon Cay	sand metagenome	50966	24.53 N	75.62 W	0.0004	HSL1-6	sediment
SRR3156867	2014-11-11	missing	Nigeria	sediment metagenome	92252	6.54219503 N	3.52075204 E	0.0001	HSL1-6	sediment
SRR3104275	2009-08-22	missing	China:Yangtze River Delta	soil metagenome	8974	30.19 N	121.09 E	0.0002	HSL1-6	sediment
SRR2991431	2014-10-22	10	China:Xiantao	sediment metagenome	52280	30 N	113 E	0.0002	HSL1-6	sediment
SRR2136254	2011-09-01	missing	USA: Oregon Offshore, Hydrate Ridge	marine metagenome	33656	44.6667 N	125.10 W	0.0001	HSL1-6	seep
SRR2136252	2011-09-01	missing	USA: Oregon Offshore, Hydrate Ridge	marine metagenome	41319	44.6667 N	125.10 W	0.0001	HSL1-6	seep
SRR2136251	2011-09-01	missing	USA: Oregon Offshore, Hydrate Ridge	marine metagenome	25262	44.6667 N	125.10 W	0.0002	HSL1-6	seep
SRR2136249	2011-09-01	missing	USA: Oregon Offshore, Hydrate Ridge	marine metagenome	44740	44.6667 N	125.10 W	0.0034	HSL1-6	seep
SRR2130164	2013-06-01	missing	Italy: Mar Piccolo of Taranto	marine sediment metagenome	10947	40.4806 N	17.2953 E	0.0002	HSL1-6	sediment
SRR2032990	2013-08-20	0-20 cm	Brazil: Salinopolis, Para	soil metagenome	27322	0.63203 S	47.36260 W	0.0109	HSL1-6	mangrove sediment
SRR2032989	2013-08-20	0-20 cm	Brazil: Salinopolis, Para	soil metagenome	43845	0.63225 S	47.36247 W	0.0026	HSL1-6	mangrove sediment
SRR2032988	2013-08-20	0-20 cm	Brazil: Salinopolis, Para	soil metagenome	21949	0.63225 S	47.36246 W	0.0032	HSL1-6	mangrove sediment
SRR2032987	2013-08-20	0-20 cm	Brazil: Salinopolis, Para	soil metagenome	19217	0.63225 S	47.36245 W	0.0021	HSL1-6	mangrove sediment
SRR2032986	2013-08-20	0-20 cm	Brazil: Salinopolis, Para	soil metagenome	26987	0.63246 S	47.36227 W	0.0021	HSL1-6	mangrove sediment
SRR2032985	2013-08-20	0-20 cm	Brazil: Salinopolis, Para	soil metagenome	29593	0.63246 S	47.36226 W	0.0008	HSL1-6	mangrove sediment
SRR2032984	2013-08-20	0-20 cm	Brazil: Salinopolis, Para	soil metagenome	26589	0.63246 S	47.36225 W	0.0023	HSL1-6	mangrove sediment
SRR2032983	2013-08-20	0-20 cm	Brazil: Salinopolis, Para	soil metagenome	42857	0.63225 S	47.36213 W	0.0076	HSL1-6	mangrove sediment
SRR2032982	2013-08-20	0-20 cm	Brazil: Salinopolis, Para	soil metagenome	63404	0.63225 S	47.36212 W	0.0053	HSL1-6	mangrove sediment
SRR2032981	2013-08-20	0-20 cm	Brazil: Salinopolis, Para	soil metagenome	36345	0.63225 S	47.36211 W	0.0235	HSL1-6	mangrove sediment
SRR2032979	2013-11-20	0-20 cm	Brazil: Paranagua, Parana	soil metagenome	116798	25.54879 S	48.47174 W	0.0002	HSL1-6	mangrove sediment
SRR2032978	2013-11-20	0-20 cm	Brazil: Paranagua, Parana	soil metagenome	34053	25.54879 S	48.47173 W	0.0003	HSL1-6	mangrove sediment
SRR2032977	2013-11-20	0-20 cm	Brazil: Paranagua, Parana	soil metagenome	32617	25.54879 S	48.47172 W	0.0002	HSL1-6	mangrove sediment
SRR2032976	2013-11-20	0-20 cm	Brazil: Paranagua, Parana	soil metagenome	13361	25.54867 S	48.47157 W	0.0001	HSL1-6	mangrove sediment
SRR2032975	2013-11-20	0-20 cm	Brazil: Paranagua, Parana	soil metagenome	21889	25.54867 S	48.47156 W	0.0008	HSL1-6	mangrove sediment
SRR2032974	2013-11-20	0-20 cm	Brazil: Paranagua, Parana	soil metagenome	32528	25.54867 S	48.47155 W	0.0006	HSL1-6	mangrove sediment
SRR2032973	2013-11-20	0-20 cm	Brazil: Paranagua, Parana	soil metagenome	30891	25.54880 S	48.47158 W	0.0009	HSL1-6	mangrove sediment
SRR2032972	2013-11-20	0-20 cm	Brazil: Paranagua, Parana	soil metagenome	17680	25.54880 S	48.47157 W	0.0012	HSL1-6	mangrove sediment
SRR2032971	2013-11-20	0-20 cm	Brazil: Paranagua, Parana	soil metagenome	15629	25.54880 S	48.47156 W	0.0019	HSL1-6	mangrove sediment
SRR2032970	2013-11-20	0-20 cm	Brazil: Paranagua, Parana	soil metagenome	25318	25.54870 S	48.47158 W	0.0006	HSL1-6	mangrove sediment
SRR2032966	2013-11-20	0-20 cm	Brazil: Paranagua, Parana	soil metagenome	46400	25.54870 S	48.47156 W	0.0001	HSL1-6	mangrove sediment
SRR2032965	2013-11-20	0-20 cm	Brazil: Paranagua, Parana	soil metagenome	46401	25.54868 S	48.47168 W	0.0001	HSL1-6	mangrove sediment
SRR2032964	2013-11-20	0-20 cm	Brazil: Paranagua, Parana	soil metagenome	34126	25.54868 S	48.47167 W	0.0001	HSL1-6	mangrove sediment
SRR2032963	2013-11-20	0-20 cm	Brazil: Paranagua, Parana	soil metagenome	23556	25.54868 S	48.47166 W	0.0001	HSL1-6	mangrove sediment
SRR2032962	2013-11-03	0-20 cm	Brazil: Fortim, Ceara	soil metagenome	63125	4.44649 S	37.78138 W	0.0014	HSL1-6	mangrove sediment
SRR2032961	2013-11-03	0-20 cm	Brazil: Fortim, Ceara	soil metagenome	29304	4.44649 S	37.78137 W	0.0035	HSL1-6	mangrove sediment
SRR2032960	2013-11-03	0-20 cm	Brazil: Fortim, Ceara	soil metagenome	33113	4.44649 S	37.78136 W	0.0044	HSL1-6	mangrove sediment
SRR2032959	2013-11-03	0-20 cm	Brazil: Fortim, Ceara	soil metagenome	25560	4.44646 S	37.78131 W	0.0025	HSL1-6	mangrove sediment
SRR2032958	2013-11-03	0-20 cm	Brazil: Fortim, Ceara	soil metagenome	64139	4.44646 S	37.78130 W	0.0019	HSL1-6	mangrove sediment
SRR2032956	2013-11-03	0-20 cm	Brazil: Fortim, Ceara	soil metagenome	31821	4.44646 S	37.78129 W	0.0006	HSL1-6	mangrove sediment
SRR2032955	2013-11-03	0-20 cm	Brazil: Fortim, Ceara	soil metagenome	48833	4.44730 S	37.78146 W	0.0022	HSL1-6	mangrove sediment
SRR2032954	2013-11-03	0-20 cm	Brazil: Fortim, Ceara	soil metagenome	23594	4.44730 S	37.78145 W	0.0048	HSL1-6	mangrove sediment
SRR2032953	2013-11-03	0-20 cm	Brazil: Fortim, Ceara	soil metagenome	22266	4.44730 S	37.78144 W	0.0025	HSL1-6	mangrove sediment
SRR2032952	2013-11-03	0-20 cm	Brazil: Fortim, Ceara	soil metagenome	38565	4.44798 S	37.78178 W	0.0003	HSL1-6	mangrove sediment
SRR2032951	2013-11-03	0-20 cm	Brazil: Fortim, Ceara	soil metagenome	56401	4.44798 S	37.78177 W	0.0017	HSL1-6	mangrove sediment
SRR2032950	2013-11-03	0-20 cm	Brazil: Fortim, Ceara	soil metagenome	22881	4.44798 S	37.78176 W	0.0031	HSL1-6	mangrove sediment
SRR2032949	2013-11-03	0-20 cm	Brazil: Fortim, Ceara	soil metagenome	63918	4.44803 S	37.78156 W	0.0062	HSL1-6	mangrove sediment
SRR2032948	2013-11-03	0-20 cm	Brazil: Fortim, Ceara	soil metagenome	60558	4.44803 S	37.78155 W	0.0035	HSL1-6	mangrove sediment
SRR2032947	2013-11-03	0-20 cm	Brazil: Fortim, Ceara	soil metagenome	38247	4.44803 S	37.78154 W	0.0053	HSL1-6	mangrove sediment
SRR2032943	2013-11-04	0-20 cm	Brazil: Icapui, Ceara	soil metagenome	32024	4.69245 S	37.35206 W	0.0002	HSL1-6	mangrove sediment
SRR2032942	2013-11-04	0-20 cm	Brazil: Icapui, Ceara	soil metagenome	19559	4.69201 S	37.35396 W	0.0002	HSL1-6	mangrove sediment
SRR2032938	2013-11-04	0-20 cm	Brazil: Icapui, Ceara	soil metagenome	33597	4.69193 S	37.35313 W	0.0001	HSL1-6	mangrove sediment
SRR2032936	2013-11-04	0-20 cm	Brazil: Icapui, Ceara	soil metagenome	38510	4.69193 S	37.35203 W	0.0001	HSL1-6	mangrove sediment
SRR2032934	2013-11-04	0-20 cm	Brazil: Icapui, Ceara	soil metagenome	52283	4.69193 S	37.35202 W	0.001	HSL1-6	mangrove sediment
SRR2032933	2013-11-04	0-20 cm	Brazil: Icapui, Ceara	soil metagenome	36467	4.69193 S	37.35201 W	0.0004	HSL1-6	mangrove sediment
SRR2032931	2013-11-04	0-20 cm	Brazil: Icapui, Ceara	soil metagenome	35933	4.69152 S	37.35296 W	0.0001	HSL1-6	mangrove sediment
SRR2032928	2013-11-21	0-20 cm	Brazil: Guaratuba, Parana	soil metagenome	21555	25.87483 S	48.62782 W	0.0002	HSL1-6	mangrove sediment
SRR2032927	2013-11-21	0-20 cm	Brazil: Guaratuba, Parana	soil metagenome	32127	25.87483 S	48.62781 W	0.0009	HSL1-6	mangrove sediment
SRR2032926	2013-11-21	0-20 cm	Brazil: Guaratuba, Parana	soil metagenome	23492	25.87483 S	48.62780 W	0.0009	HSL1-6	mangrove sediment
SRR2032925	2013-11-21	0-20 cm	Brazil: Guaratuba, Parana	soil metagenome	28634	25.87477 S	48.62768 W	0.0008	HSL1-6	mangrove sediment
SRR2032924	2013-11-21	0-20 cm	Brazil: Guaratuba, Parana	soil metagenome	24877	25.87477 S	48.62767 W	0.0019	HSL1-6	mangrove sediment
SRR2032922	2013-11-21	0-20 cm	Brazil: Guaratuba, Parana	soil metagenome	36074	25.87477 S	48.62766 W	0.0013	HSL1-6	mangrove sediment
SRR2032920	2013-11-21	0-20 cm	Brazil: Guaratuba, Parana	soil metagenome	18397	25.87489 S	48.62768 W	0.0016	HSL1-6	mangrove sediment
SRR2032919	2013-11-21	0-20 cm	Brazil: Guaratuba, Parana	soil metagenome	21062	25.87489 S	48.62767 W	0.0009	HSL1-6	mangrove sediment
SRR2032918	2013-11-21	0-20 cm	Brazil: Guaratuba, Parana	soil metagenome	17400	25.87489 S	48.62766 W	0.0029	HSL1-6	mangrove sediment
SRR2032916	2013-11-21	0-20 cm	Brazil: Guaratuba, Parana	soil metagenome	32318	25.87478 S	48.62753 W	0.0007	HSL1-6	mangrove sediment
SRR2032915	2013-11-21	0-20 cm	Brazil: Guaratuba, Parana	soil metagenome	50239	25.87478 S	48.62752 W	0.0017	HSL1-6	mangrove sediment
SRR2032914	2013-11-21	0-20 cm	Brazil: Guaratuba, Parana	soil metagenome	10361	25.87478 S	48.62751 W	0.003	HSL1-6	mangrove sediment
SRR2032913	2013-11-21	0-20 cm	Brazil: Guaratuba, Parana	soil metagenome	43478	25.87467 S	48.62763 W	0.0001	HSL1-6	mangrove sediment
SRR2032912	2013-11-21	0-20 cm	Brazil: Guaratuba, Parana	soil metagenome	45084	25.87467 S	48.62762 W	0.001	HSL1-6	mangrove sediment
SRR2032909	2013-10-18	0-20 cm	Brazil: Fortaleza, Ceara	soil metagenome	34041	3.77894 S	38.43972 W	0.0009	HSL1-6	mangrove sediment
SRR2032908	2013-10-18	0-20 cm	Brazil: Fortaleza, Ceara	soil metagenome	44271	3.77894 S	38.43971 W	0.0014	HSL1-6	mangrove sediment
SRR2032906	2013-10-18	0-20 cm	Brazil: Fortaleza, Ceara	soil metagenome	33053	3.77894 S	38.43970 W	0.001	HSL1-6	mangrove sediment
SRR2032905	2013-10-18	0-20 cm	Brazil: Fortaleza, Ceara	soil metagenome	49139	3.77886 S	38.43940 W	0.0053	HSL1-6	mangrove sediment
SRR2032904	2013-10-18	0-20 cm	Brazil: Fortaleza, Ceara	soil metagenome	52474	3.77886 S	38.43939 W	0.0015	HSL1-6	mangrove sediment
SRR2032903	2013-10-18	0-20 cm	Brazil: Fortaleza, Ceara	soil metagenome	41159	3.77886 S	38.43938 W	0.0018	HSL1-6	mangrove sediment
SRR2032902	2013-10-18	0-20 cm	Brazil: Fortaleza, Ceara	soil metagenome	87086	3.77874 S	38.44013 W	0.0004	HSL1-6	mangrove sediment
SRR2032901	2013-10-18	0-20 cm	Brazil: Fortaleza, Ceara	soil metagenome	33644	3.77874 S	38.44012 W	0.0004	HSL1-6	mangrove sediment
SRR2032900	2013-10-18	0-20 cm	Brazil: Fortaleza, Ceara	soil metagenome	41081	3.77874 S	38.44011 W	0.0004	HSL1-6	mangrove sediment
SRR2032899	2013-10-18	0-20 cm	Brazil: Fortaleza, Ceara	soil metagenome	34844	3.77923 S	38.44007 W	0.0003	HSL1-6	mangrove sediment
SRR2032897	2013-10-18	0-20 cm	Brazil: Fortaleza, Ceara	soil metagenome	31353	3.77923 S	38.44006 W	0.0016	HSL1-6	mangrove sediment
SRR2032896	2013-10-18	0-20 cm	Brazil: Fortaleza, Ceara	soil metagenome	31290	3.77923 S	38.44005 W	0.0012	HSL1-6	mangrove sediment
SRR2032895	2013-10-18	0-20 cm	Brazil: Fortaleza, Ceara	soil metagenome	41304	3.77928 S	38.43967 W	0.0006	HSL1-6	mangrove sediment
SRR2032894	2013-10-18	0-20 cm	Brazil: Fortaleza, Ceara	soil metagenome	42214	3.77928 S	38.43966 W	0.0013	HSL1-6	mangrove sediment
SRR2032893	2013-10-18	0-20 cm	Brazil: Fortaleza, Ceara	soil metagenome	20172	3.77928 S	38.43965 W	0.0021	HSL1-6	mangrove sediment
SRR2032887	2013-08-20	0-20 cm	Brazil: Salinopolis, Para	soil metagenome	39265	0.63240 S	47.36280 W	0.0006	HSL1-6	mangrove sediment
SRR2032886	2013-08-20	0-20 cm	Brazil: Salinopolis, Para	soil metagenome	26643	0.63240 S	47.36279 W	0.0003	HSL1-6	mangrove sediment
SRR2032885	2013-08-20	0-20 cm	Brazil: Salinopolis, Para	soil metagenome	28129	0.63240 S	47.36278 W	0.0006	HSL1-6	mangrove sediment
SRR2032884	2013-08-20	0-20 cm	Brazil: Salinopolis, Para	soil metagenome	34226	0.63203 S	47.36262 W	0.0072	HSL1-6	mangrove sediment
SRR2032883	2013-08-20	0-20 cm	Brazil: Salinopolis, Para	soil metagenome	38816	0.63203 S	47.36261 W	0.0061	HSL1-6	mangrove sediment
SRR2027313	2013-08-21	0-20 cm	Brazil: Braganca, Para	soil metagenome	39728	0.8413 S	46.640234 W	0.0142	HSL1-6	mangrove sediment
SRR2027271	2013-08-21	0-20 cm	Brazil: Braganca, Para	soil metagenome	25650	0.8413 S	46.640233 W	0.0056	HSL1-6	mangrove sediment
SRR2027257	2013-08-21	0-20 cm	Brazil: Braganca, Para	soil metagenome	24527	0.84115 S	46.64011 W	0.007	HSL1-6	mangrove sediment
SRR2026993	2013-08-21	0-20 cm	Brazil: Braganca, Para	soil metagenome	24569	0.84115 S	46.64010 W	0.007	HSL1-6	mangrove sediment
SRR2026989	2013-08-21	0-20 cm	Brazil: Braganca, Para	soil metagenome	9831	0.84115 S	46.64010 W	0.0054	HSL1-6	mangrove sediment
SRR2002410	2013-06-27	0.05-0.1 m	USA:Louisiana,Bayou Dularge	salt marsh metagenome	135318	29.2868 N	90.8883 W	0.0002	HSL1-6	sediment
SRR2002374	2013-06-27	0.05-0.1 m	USA:Louisiana,Bayou Dularge	salt marsh metagenome	258679	29.2868 N	90.8883 W	0.0012	HSL1-6	sediment
SRR2002307	2013-06-27	missing	USA:Louisiana,Bayou Dularge	sediment metagenome	68368	29.2868 N	90.8883 W	0.0002	HSL1-6	sediment
SRR2002304	2013-06-27	missing	USA:Louisiana,Bayou Dularge	sediment metagenome	52063	29.2868 N	90.8883 W	0.0004	HSL1-6	sediment
SRR2002302	2013-06-27	missing	USA:Louisiana,Bayou Dularge	sediment metagenome	76107	29.2868 N	90.8883 W	0.0003	HSL1-6	sediment
SRR2002299	2013-06-27	missing	USA:Louisiana,Bayou Dularge	sediment metagenome	62949	29.2868 N	90.8883 W	0.0001	HSL1-6	sediment
SRR2002298	2013-06-27	missing	USA:Louisiana,Bayou Dularge	sediment metagenome	76046	29.2868 N	90.8883 W	0.0041	HSL1-6	sediment
SRR1948026	2013-09-23	Surface	China: yantai	marine sediment metagenome	39580	37.6 N	120.34 E	0.0001	HSL1-6	sediment
SRR1824407	2011	587	Pacific Ocean: Hydrate Ridge, offshore OR, USA	marine metagenome	36807	44.669463 N	125.09812 W	0.0001	HSL1-6	seep
SRR1824375	2011	601	Pacific Ocean: Hydrate Ridge, offshore OR, USA	marine metagenome	52991	44.667079 N	125.100033 W	0.0003	HSL1-6	seep
SRR1824367	2010	588	Pacific Ocean: Hydrate Ridge, offshore OR, USA	marine metagenome	46315	44.669499 N	125.09822 W	0.0001	HSL1-6	seep
SRR1824330	2011	588	Pacific Ocean: Hydrate Ridge, offshore OR, USA	marine metagenome	44109	44.669454 N	125.098145 W	0.0012	HSL1-6	seep
SRR1819737	2010-08-09	0 m	USA: Hawaii	seawater metagenome	99753	21.43 N	157.79 W	0.0001	HSL1-6	water
SRR1802611	2011-08-30	missing	Australia: Cairns	soil metagenome	42050	16.94 S	145.80 E	0.0133	HSL1-6	sediment
SRR1802450	2011-08-30	missing	Australia: Cairns	soil metagenome	70394	16.94 S	145.80 E	0.0002	HSL1-6	sediment
SRR1623127	2011-04-07	20 cm	USA:South Carolina,ACE Basin Wildlife Refuge	marine sediment metagenome	129246	32.5576 N	80.4365 W	0.0001	HSL1-6	sediment
SRR1623119	2011-04-07	20 cm	USA:South Carolina,ACE Basin Wildlife Refuge	marine sediment metagenome	144803	32.5576 N	80.4365 W	0.0001	HSL1-6	sediment
ERR867943	missing	0	missing	marine metagenome	33956	32.7747 W	16.828664 E	0.0001	HSL1-6	water
ERR2597258	2014-07-21	missing	China	metagenome	8458	116.16 E	39.54 N	0.0001	HSL1-6	Associated with marine animal and plant
ERR2597202	2014-03-07	missing	China	metagenome	16275	116.16 E	39.54 N	0.0001	HSL1-6	Associated with marine animal and plant
ERR2597072	2015-05-02	missing	China	metagenome	4409	116.16 E	39.54 N	0.0002	HSL1-6	Associated with marine animal and plant
ERR2109137	2009-03-11	0-0.05	USA	metagenomes	17679	81.506944 S	25.91333 E	0.0001	HSL1-6	mangrove sediment
ERR2109129	2009-03-11	0-0.05	USA	metagenomes	6373	81.506944 S	25.91333 E	0.0019	HSL1-6	mangrove sediment
ERR2109115	2009-03-11	0-0.05	USA	metagenomes	7827	80.216667 S	27.28333 E	0.0001	HSL1-6	mangrove sediment
ERR1942552	missing	0.1	Australia:NT,Darwin	sediment metagenome	61532	130.9 N	12.35 W	0.0001	HSL1-6	sediment
DRR061146	2011-12-13	20-40 mm	Japan:Miyagi, Higashi-matsushima	sediment metagenome	50033	38.25 N	141.14 E	0.0001	HSL1-6	sediment
DRR061145	2011-12-13	20-40 mm	Japan:Miyagi, Higashi-matsushima	sediment metagenome	47151	38.25 N	141.14 E	0.0001	HSL1-6	sediment
DRR061137	2011-12-13	0-2 mm	Japan:Miyagi, Higashi-matsushima	sediment metagenome	51983	38.25 N	141.14 E	0.0002	HSL1-6	sediment
The metadata of 676 samples that contained HSL3-7 reads retrieved from the IMNGS and NCBI databases.
SRR8609031	2018-04-30	0-1 cm	China: Ningbo Zhanqi	sediment metagenome	53990	30.7 N	121.28 E	0.0016	HSL3-7	sediment
SRR8609030	2018-04-30	4-8 cm	China: Ningbo Zhanqi	sediment metagenome	43728	30.7 N	121.28 E	0.0047	HSL3-7	sediment
SRR8609028	2018-04-30	2-4 cm	China: Ningbo Zhanqi	sediment metagenome	67074	30.7 N	121.28 E	0	HSL3-7	sediment
SRR8609027	2018-04-30	4-8 cm	China: Ningbo Zhanqi	sediment metagenome	54916	30.7 N	121.28 E	0.007	HSL3-7	sediment
SRR8609026	2018-04-30	4-8 cm	China: Ningbo Zhanqi	sediment metagenome	53007	30.7 N	121.28 E	0.0058	HSL3-7	sediment
SRR8609025	2018-04-30	0-1 cm	China: Ningbo Zhanqi	sediment metagenome	52288	30.7 N	121.28 E	0	HSL3-7	sediment
SRR8609024	2018-04-30	0-1 cm	China: Ningbo Zhanqi	sediment metagenome	55217	30.7 N	121.28 E	0.0001	HSL3-7	sediment
SRR8609023	2018-04-30	2-4 cm	China: Ningbo Zhanqi	sediment metagenome	44350	30.7 N	121.28 E	0.0167	HSL3-7	sediment
SRR8609022	2018-04-30	0-1 cm	China: Ningbo Zhanqi	sediment metagenome	66962	30.7 N	121.28 E	0.0001	HSL3-7	sediment
SRR8609020	2018-04-30	0-1 cm	China: Ningbo Zhanqi	sediment metagenome	41957	30.7 N	121.28 E	0	HSL3-7	sediment
SRR8609019	2018-04-30	4-8 cm	China: Ningbo Zhanqi	sediment metagenome	65528	30.7 N	121.28 E	0.0194	HSL3-7	sediment
SRR8609017	2018-04-30	4-8 cm	China: Ningbo Zhanqi	sediment metagenome	41918	30.7 N	121.28 E	0	HSL3-7	sediment
SRR8609016	2018-04-30	4-8 cm	China: Ningbo Zhanqi	sediment metagenome	64845	30.7 N	121.28 E	0.0022	HSL3-7	sediment
SRR8609015	2018-04-30	0-1 cm	China: Ningbo Zhanqi	sediment metagenome	59295	30.7 N	121.28 E	0.0007	HSL3-7	sediment
SRR8609014	2018-04-30	0-1 cm	China: Ningbo Zhanqi	sediment metagenome	43173	30.7 N	121.28 E	0.0012	HSL3-7	sediment
SRR8609012	2018-04-30	2-4 cm	China: Ningbo Zhanqi	sediment metagenome	48510	30.7 N	121.28 E	0	HSL3-7	sediment
SRR8609004	2018-04-30	0-1 cm	China: Ningbo Zhanqi	sediment metagenome	36567	30.7 N	121.28 E	0	HSL3-7	sediment
SRR8609002	2018-04-30	2-4 cm	China: Ningbo Zhanqi	sediment metagenome	53606	30.7 N	121.28 E	0.0026	HSL3-7	sediment
SRR8609001	2018-04-30	2-4 cm	China: Ningbo Zhanqi	sediment metagenome	43882	30.7 N	121.28 E	0	HSL3-7	sediment
SRR8596103	2017-07-01	missing	USA: Florida Reef Tract near Ft. Lauderdale	coral metagenome	97029	26.16 N	80.10 W	0.0003	HSL3-7	Associated with marine animal and plant
SRR8596098	2017-07-01	missing	USA: Florida Reef Tract near Ft. Lauderdale	coral metagenome	198535	26.16 N	80.10 W	0.0003	HSL3-7	Associated with marine animal and plant
SRR8596093	2017-12-01	missing	USA: Florida Reef Tract near Long Key Bridge	coral metagenome	37516	24.73 N	81.02 W	0.0001	HSL3-7	Associated with marine animal and plant
SRR8596067	2017-11-01	missing	USA: Florida Reef Tract near Ft. Lauderdale	coral metagenome	97830	26.16 N	80.10 W	0	HSL3-7	Associated with marine animal and plant
SRR8596062	2017-12-01	missing	USA: Florida Reef Tract near Long Key Bridge	coral metagenome	77777	24.73 N	81.02 W	0.0001	HSL3-7	Associated with marine animal and plant
SRR8596054	2017-12-01	missing	USA: Florida Reef Tract near Long Key Bridge	coral metagenome	39244	24.73 N	81.02 W	0	HSL3-7	Associated with marine animal and plant
SRR8596053	2017-07-01	missing	USA: Florida Reef Tract near Ft. Lauderdale	coral metagenome	99634	26.16 N	80.10 W	0	HSL3-7	Associated with marine animal and plant
SRR8596050	2017-12-01	missing	USA: Florida Reef Tract near Long Key Bridge	coral metagenome	92693	24.73 N	81.02 W	0	HSL3-7	Associated with marine animal and plant
SRR8554421	2017-04-17	missing	USA: Wisconsin	activated sludge metagenome	3321319	44.11 N	88.23 W	0	HSL3-7	Associated with marine animal and plant
SRR8548141	2016-07-01	missing	USA: Florida	coral metagenome	19546	24.546562 N	81.406529 W	0.0002	HSL3-7	Associated with marine animal and plant
SRR8548121	2016-07-01	missing	USA: Florida	coral metagenome	15647	24.546562 N	81.406529 W	0.0001	HSL3-7	Associated with marine animal and plant
SRR8548103	2017-09-01	missing	USA: Florida	coral metagenome	218343	24.825857 N	80.814060 W	0	HSL3-7	Associated with marine animal and plant
SRR8548087	2016-07-01	missing	USA: Florida	coral metagenome	17048	24.546562 N	81.406529 W	0.0001	HSL3-7	Associated with marine animal and plant
SRR8548042	2016-07-01	missing	USA: Florida	coral metagenome	17985	24.546562 N	81.406529 W	0.0001	HSL3-7	Associated with marine animal and plant
SRR8535514	2011-05-24	missing	Canada: Sakinaw lake, British Columbia	lake water metagenome	5678582	49.68 N	124.009 W	0.0002	HSL3-7	water
SRR8512754	2017-06-28	0-2 cm	USA: Connecticut	sediment metagenome	16557	41.338847 N	71.874226 W	0.0007	HSL3-7	sediment
SRR8512753	2017-06-28	0-2 cm	USA: Connecticut	sediment metagenome	16222	41.338847 N	71.874226 W	0.0003	HSL3-7	sediment
SRR8512748	2017-06-28	0-2 cm	USA: Connecticut	sediment metagenome	26818	41.338847 N	71.874226 W	0.0003	HSL3-7	sediment
SRR8512734	2016-07-13	0-2 cm	USA: Connecticut	sediment metagenome	13535	41.338847 N	71.874226 W	0.0003	HSL3-7	sediment
SRR8512733	2017-06-28	0-2 cm	USA: Connecticut	sediment metagenome	55451	41.338847 N	71.874226 W	0.0001	HSL3-7	sediment
SRR8487573	2017-09-01	missing	USA: Florida	coral metagenome	12768	24.823917 N	80.688067 W	0.0002	HSL3-7	Associated with marine animal and plant
SRR8487549	2017-09-01	missing	USA: Florida	coral metagenome	40334	24.823917 N	80.688067 W	0.0001	HSL3-7	Associated with marine animal and plant
SRR8421207	2017-04-10	missing	Canada: Alberta, Univ of Calgary	aquifer metagenome	7862	51.0811 N	114.1294 W	0.0001	HSL3-7	water
SRR8421195	2017-03-30	missing	Canada: Alberta, Univ of Calgary	aquifer metagenome	29639	51.0811 N	114.1294 W	0.0001	HSL3-7	water
SRR8421133	2017-11-15	missing	Canada: Alberta, Univ of Calgary	aquifer metagenome	36634	51.0811 N	114.1294 W	0.0001	HSL3-7	water
SRR8421114	2017-11-15	missing	Canada: Alberta, Univ of Calgary	aquifer metagenome	34924	51.0811 N	114.1294 W	0.0001	HSL3-7	water
SRR8371937	2014	missing	India:Hyderabad	human gut metagenome	456092	17.424 N	78.4275 E	0	HSL3-7	Associated with marine animal and plant
SRR8370513	2015	missing	Sweden: Bothnian Sea	marine sediment metagenome	744257	63.291 N	19.495 E	0	HSL3-7	sediment
SRR8370416	2015	missing	Sweden: Bothnian Sea	marine sediment metagenome	748738	63.291 N	19.495 E	0	HSL3-7	sediment
SRR8361512	2017-11-14	missing	USA: Hobie Island Beach	plant metagenome	118788	25.737209 N	80.167979 W	0.0001	HSL3-7	Associated with marine animal and plant
SRR8361510	2017-11-14	missing	USA: Hobie Island Beach	plant metagenome	142252	25.737209 N	80.167979 W	0.0001	HSL3-7	Associated with marine animal and plant
SRR8361509	2017-11-14	missing	USA: Hobie Island Beach	plant metagenome	134700	25.737209 N	80.167979 W	0	HSL3-7	Associated with marine animal and plant
SRR8361507	2017-11-14	missing	USA: Hobie Island Beach	plant metagenome	114105	25.743298 N	80.173982 W	0	HSL3-7	Associated with marine animal and plant
SRR8361506	2017-11-14	missing	USA: Hobie Island Beach	plant metagenome	71555	25.743298 N	80.173982 W	0	HSL3-7	Associated with marine animal and plant
SRR8361504	2017-11-14	missing	USA: Hobie Island Beach	plant metagenome	145489	25.736188 N	80.167161 W	0	HSL3-7	Associated with marine animal and plant
SRR8361501	2017-11-14	missing	USA: Hobie Island Beach	plant metagenome	167397	25.736188 N	80.167161 W	0	HSL3-7	Associated with marine animal and plant
SRR8361498	2017-11-14	missing	USA: Hobie Island Beach	plant metagenome	159133	25.736188 N	80.167161 W	0	HSL3-7	Associated with marine animal and plant
SRR8361497	2017-11-14	missing	USA: Hobie Island Beach	plant metagenome	158805	25.736188 N	80.167161 W	0	HSL3-7	Associated with marine animal and plant
SRR8361496	2017-11-14	missing	USA: Hobie Island Beach	plant metagenome	88704	25.743298 N	80.173982 W	0.0001	HSL3-7	Associated with marine animal and plant
SRR8361492	2017-11-14	missing	USA: Hobie Island Beach	plant metagenome	80780	25.736188 N	80.167161 W	0	HSL3-7	Associated with marine animal and plant
SRR8361491	2017-11-14	missing	USA: Hobie Island Beach	plant metagenome	114843	25.736188 N	80.167161 W	0.0002	HSL3-7	Associated with marine animal and plant
SRR8361489	2017-11-14	missing	USA: Hobie Island Beach	plant metagenome	102624	25.736188 N	80.167161 W	0	HSL3-7	Associated with marine animal and plant
SRR8359908	2016-08-06	missing	Taiwan:Xiyu W	coral reef metagenome	110971	23.5727 N	119.4931 E	0	HSL3-7	Associated with marine animal and plant
SRR8359799	2016-08-04	missing	Taiwan:Siji SE	coral reef metagenome	14500	23.2444 N	119.6149 E	0.0001	HSL3-7	Associated with marine animal and plant
SRR8224414	2017-06-03	missing	China: Sanya	seagrass metagenome	69880	18.12 N	109.28 E	0.0001	HSL3-7	Associated with marine animal and plant
SRR8224412	2017-05-27	missing	China: Sanya	seagrass metagenome	39695	18.12 N	109.28 E	0.0002	HSL3-7	Associated with marine animal and plant
SRR8224411	2017-06-03	missing	China: Sanya	seagrass metagenome	34419	18.12 N	109.28 E	0.0003	HSL3-7	Associated with marine animal and plant
SRR8224409	2017-05-27	missing	China: Sanya	seagrass metagenome	42820	18.12 N	109.28 E	0.0003	HSL3-7	Associated with marine animal and plant
SRR8224394	2017-05-27	missing	China: Sanya	seagrass metagenome	49145	18.12 N	109.28 E	0.0003	HSL3-7	Associated with marine animal and plant
SRR8224392	2017-07-01	missing	China: Sanya	seagrass metagenome	53103	18.12 N	109.28 E	0.0003	HSL3-7	Associated with marine animal and plant
SRR8224391	2017-05-27	missing	China: Sanya	seagrass metagenome	34856	18.12 N	109.28 E	0.0001	HSL3-7	Associated with marine animal and plant
SRR8224390	2017-05-27	missing	China: Sanya	seagrass metagenome	46378	18.12 N	109.28 E	0.0001	HSL3-7	Associated with marine animal and plant
SRR8224389	2017-05-27	missing	China: Sanya	seagrass metagenome	26724	18.12 N	109.28 E	0.0002	HSL3-7	Associated with marine animal and plant
SRR8224388	2017-07-01	missing	China: Sanya	seagrass metagenome	55609	18.12 N	109.28 E	0.0006	HSL3-7	Associated with marine animal and plant
SRR8224387	2017-07-01	missing	China: Sanya	seagrass metagenome	45367	18.12 N	109.28 E	0.0006	HSL3-7	Associated with marine animal and plant
SRR8224386	2017-07-01	missing	China: Sanya	seagrass metagenome	51464	18.12 N	109.28 E	0.0006	HSL3-7	Associated with marine animal and plant
SRR7877549	2015-08-22	missing	USA: Rough Meadows Marsh, Rowley, Massachusetts	metagenome	50253	42.7488 N	70.5811 W	0.0002	HSL3-7	sediment
SRR7877495	2015-08-07	missing	USA: Rough Meadows Marsh, Rowley, Massachusetts	metagenome	39839	42.7488 N	70.5811 W	0.0002	HSL3-7	sediment
SRR7877482	2015-08-22	missing	USA: Rough Meadows Marsh, Rowley, Massachusetts	metagenome	48008	42.7488 N	70.5811 W	0.0002	HSL3-7	sediment
SRR7877443	2015-08-07	missing	USA: Rough Meadows Marsh, Rowley, Massachusetts	metagenome	37641	42.7488 N	70.5811 W	0.0005	HSL3-7	sediment
SRR7877427	2015-08-22	missing	USA: Rough Meadows Marsh, Rowley, Massachusetts	metagenome	33333	42.7488 N	70.5811 W	0.0001	HSL3-7	sediment
SRR7610934	2017-06-11	missing	Philippines: Guiguiwanen channel, Bolinao	marine sediment metagenome	30915	16.384919 N	119.925485 E	0.0004	HSL3-7	sediment
SRR7610932	2017-06-11	missing	Philippines: Guiguiwanen channel, Bolinao	marine sediment metagenome	36020	16.384919 N	119.925485 E	0.0001	HSL3-7	sediment
SRR7610931	2017-06-11	missing	Philippines: Guiguiwanen channel, Bolinao	marine sediment metagenome	21574	16.384919 N	119.925485 E	0.0001	HSL3-7	sediment
SRR7610930	2017-06-11	missing	Philippines: Guiguiwanen channel, Bolinao	marine sediment metagenome	41142	16.384919 N	119.925485 E	0	HSL3-7	sediment
SRR7610929	2017-06-11	missing	Philippines: Guiguiwanen channel, Bolinao	marine sediment metagenome	12365	16.384919 N	119.925485 E	0.0001	HSL3-7	sediment
SRR7610928	2017-06-11	missing	Philippines: Guiguiwanen channel, Bolinao	marine sediment metagenome	13130	16.384919 N	119.925485 E	0.0002	HSL3-7	sediment
SRR7610926	2017-06-11	missing	Philippines: Guiguiwanen channel, Bolinao	marine sediment metagenome	31535	16.384919 N	119.925485 E	0.0002	HSL3-7	sediment
SRR7610925	2017-06-11	missing	Philippines: Guiguiwanen channel, Bolinao	marine sediment metagenome	27822	16.384919 N	119.925485 E	0.0001	HSL3-7	sediment
SRR7610923	2017-06-11	missing	Philippines: Guiguiwanen channel, Bolinao	marine sediment metagenome	25761	16.384919 N	119.925485 E	0.0002	HSL3-7	sediment
SRR7610922	2017-06-11	missing	Philippines: Guiguiwanen channel, Bolinao	marine sediment metagenome	6376	16.384919 N	119.925485 E	0.0002	HSL3-7	sediment
SRR7610921	2017-06-11	missing	Philippines: Guiguiwanen channel, Bolinao	marine sediment metagenome	43073	16.384919 N	119.925485 E	0	HSL3-7	sediment
SRR7610919	2017-06-11	missing	Philippines: Guiguiwanen channel, Bolinao	marine sediment metagenome	31344	16.384919 N	119.925485 E	0.0001	HSL3-7	sediment
SRR7610917	2017-06-11	missing	Philippines: Guiguiwanen channel, Bolinao	marine sediment metagenome	45116	16.384919 N	119.925485 E	0	HSL3-7	sediment
SRR7610911	2017-06-11	missing	Philippines: Guiguiwanen channel, Bolinao	marine sediment metagenome	19304	16.384919 N	119.925485 E	0.0001	HSL3-7	sediment
SRR7610906	2017-06-11	missing	Philippines: Guiguiwanen channel, Bolinao	marine sediment metagenome	14761	16.384919 N	119.925485 E	0.0001	HSL3-7	sediment
SRR7610905	2017-06-11	missing	Philippines: Guiguiwanen channel, Bolinao	marine sediment metagenome	12273	16.384919 N	119.925485 E	0.0002	HSL3-7	sediment
SRR7510976	2015-06-10	0-15 cm	China:Hoh Xili	soil metagenome	39860	35.23 N	93.10 E	0	HSL3-7	Associated with marine animal and plant
SRR7510966	2015-06-10	0-15 cm	China:Hoh Xili	soil metagenome	39246	35.26 N	93.10 E	0	HSL3-7	Associated with marine animal and plant
SRR7505928	2014-05-19	0	USA: Maine, Sheepscot River	metagenome	162769	44.000954 N	69.639964 W	0	HSL3-7	Associated with marine animal and plant
SRR7505917	2014-05-19	0	USA: Maine, Sheepscot River	metagenome	234385	44.000954 N	69.639964 W	0.0001	HSL3-7	Associated with marine animal and plant
SRR7505911	2014-05-19	0	USA: Maine, Sheepscot River	metagenome	134403	44.000954 N	69.639964 W	0	HSL3-7	Associated with marine animal and plant
SRR7505906	2014-05-19	0.02	USA: Maine, Sheepscot River	metagenome	157306	44.000954 N	69.639964 W	0	HSL3-7	Associated with marine animal and plant
SRR7505905	2014-05-19	0	USA: Maine, Sheepscot River	metagenome	170140	44.000954 N	69.639964 W	0	HSL3-7	Associated with marine animal and plant
SRR7505900	2014-05-19	0	USA: Maine, Sheepscot River	metagenome	78383	44.000954 N	69.639964 W	0	HSL3-7	Associated with marine animal and plant
SRR7080187	2015-08-01	missing	USA: New York, Flushing Bay, World's Fair Marina	metagenome	77952	40.763427 N	73.843538 W	0	HSL3-7	Associated with marine animal and plant
SRR7077959	2016-08-05	missing	USA: Florida	fish metagenome	53171	27.32 N	82.53 W	0	HSL3-7	Associated with marine animal and plant
SRR7077958	2016-08-05	missing	USA: Florida	fish metagenome	67372	27.32 N	82.53 W	0	HSL3-7	Associated with marine animal and plant
SRR7077949	2016-08-16	missing	USA: Florida	fish metagenome	48493	27.32 N	82.53 W	0.0001	HSL3-7	Associated with marine animal and plant
SRR7077946	2016-08-16	missing	USA: Florida	fish metagenome	38881	27.32 N	82.53 W	0.0001	HSL3-7	Associated with marine animal and plant
SRR7077945	2016-08-16	missing	USA: Florida	fish metagenome	49839	27.32 N	82.53 W	0.0001	HSL3-7	Associated with marine animal and plant
SRR7077944	2016-08-16	missing	USA: Florida	fish metagenome	39467	27.32 N	82.53 W	0.0003	HSL3-7	Associated with marine animal and plant
SRR7077942	2016-08-15	missing	USA: Florida	fish metagenome	49955	27.32 N	82.53 W	0.0003	HSL3-7	Associated with marine animal and plant
SRR7077940	2016-07-28	missing	USA: Florida	fish metagenome	49479	27.35 N	82.54 W	0.0002	HSL3-7	Associated with marine animal and plant
SRR7077936	2016-07-28	missing	USA: Florida	fish metagenome	60377	27.35 N	82.54 W	0	HSL3-7	Associated with marine animal and plant
SRR7077933	2016-07-28	missing	USA: Florida	fish metagenome	62664	27.35 N	82.54 W	0.0011	HSL3-7	Associated with marine animal and plant
SRR7077921	2016-08-05	missing	USA: Florida	fish metagenome	60081	27.35 N	82.54 W	0.0002	HSL3-7	Associated with marine animal and plant
SRR7077910	2016-08-04	missing	USA: Florida	fish metagenome	47208	27.32 N	82.53 W	0.0002	HSL3-7	Associated with marine animal and plant
SRR7077907	2016-10-07	missing	USA: Florida	fish metagenome	86396	27.32 N	82.53 W	0.0002	HSL3-7	Associated with marine animal and plant
SRR7077902	2016-10-07	missing	USA: Florida	fish metagenome	71121	27.35 N	82.54 W	0	HSL3-7	Associated with marine animal and plant
SRR7077901	2016-10-07	missing	USA: Florida	fish metagenome	81667	27.35 N	82.54 W	0	HSL3-7	Associated with marine animal and plant
SRR7077899	2016-10-07	missing	USA: Florida	fish metagenome	111045	27.35 N	82.54 W	0.0003	HSL3-7	Associated with marine animal and plant
SRR654097	2009-07-05	missing	Canada: Borup Fiord Pass, Ellesmere Island	sediment metagenome	18051	81.01 N	81.35 W	0.0003	HSL3-7	sediment
SRR6517612	2015/2016	missing	Australia: Tomago wetland	sediment metagenome	48882	32.9483 S	151.83472 E	0.0001	HSL3-7	sediment
SRR6510463	2016	Surface	USA: Wells Maine	estuary metagenome	4759	43.19 N	70.33 W	0.0002	HSL3-7	water
SRR6510461	2016	Surface	USA: Wells Maine	estuary metagenome	5068	43.19 N	70.33 W	0.0002	HSL3-7	water
SRR6459051	2014-06-15	missing	Sweden	freshwater metagenome	44989	59.5147 N	17.5636 E	0	HSL3-7	water
SRR6452101	2013-05-12	missing	Pacific Ocean: USA, California, Santa Monica Basin NW	sediment metagenome	20718	33.819705 N	118.669433 W	0.0004	HSL3-7	sediment
SRR6452097	2013-05-12	missing	Pacific Ocean: USA, California, Santa Monica Basin NW	sediment metagenome	21589	33.819705 N	118.669433 W	0.0005	HSL3-7	sediment
SRR6452074	2013-05-12	missing	Pacific Ocean: USA, California, Santa Monica Basin NW	sediment metagenome	14478	33.819705 N	118.669433 W	0.0003	HSL3-7	sediment
SRR6452071	2013-05-12	missing	Pacific Ocean: USA, California, Santa Monica Basin NW	sediment metagenome	26671	33.819705 N	118.669433 W	0.0001	HSL3-7	sediment
SRR6452066	2013-05-12	missing	Pacific Ocean: USA, California, Santa Monica Basin NW	sediment metagenome	22670	33.819705 N	118.669433 W	0	HSL3-7	sediment
SRR6452052	2013-05-13	missing	Pacific Ocean: USA, California, Santa Monica Canyon	sediment metagenome	17054	33.843467 N	118.688777 W	0.0001	HSL3-7	sediment
SRR6452047	2013-05-13	missing	Pacific Ocean: USA, California, Santa Monica Canyon	sediment metagenome	14963	33.843467 N	118.688777 W	0.0002	HSL3-7	sediment
SRR6452046	2013-05-13	missing	Pacific Ocean: USA, California, Santa Monica Canyon	sediment metagenome	15019	33.843467 N	118.688777 W	0.0001	HSL3-7	sediment
SRR6452031	2013-05-13	missing	Pacific Ocean: USA, California, Santa Monica Canyon	sediment metagenome	11289	33.843577 N	118.689002 W	0.0003	HSL3-7	sediment
SRR6435249	2016-03-01	missing	Thailand: Bangkhuntien, Bangkok	sediment metagenome	92877	13.32222 N	100.26365 E	0.0003	HSL3-7	mangrovesediment
SRR6435247	2016-03-01	missing	Thailand: Bangkhuntien, Bangkok	sediment metagenome	100561	13.32222 N	100.26365 E	0.0001	HSL3-7	mangrovesediment
SRR6435246	2016-03-01	missing	Thailand: Bangkhuntien, Bangkok	sediment metagenome	94715	13.32222 N	100.26365 E	0.0001	HSL3-7	mangrovesediment
SRR6435245	2016-03-01	missing	Thailand: Bangkhuntien, Bangkok	sediment metagenome	123986	13.32222 N	100.26365 E	0.0003	HSL3-7	mangrovesediment
SRR6435241	2016-03-01	missing	Thailand: Bangkhuntien, Bangkok	sediment metagenome	83921	13.32222 N	100.26365 E	0.0002	HSL3-7	mangrovesediment
SRR6435240	2016-03-01	missing	Thailand: Bangkhuntien, Bangkok	sediment metagenome	96259	13.32222 N	100.26365 E	0.0003	HSL3-7	mangrovesediment
SRR6434167	2015-04-01	missing	Spain: Galicia, Redondela	mollusc metagenome	278203	42.17 N	8.36 W	0	HSL3-7	Associated with marine animal and plant
SRR6429191	2015-08-17	missing	China: Bohai Sea	seawater metagenome	69789	37.758 N	119.394 E	0	HSL3-7	water
SRR6398195	2013-07-07	missing	USA	sediment metagenome	44007	41.35174 N	70.38376 W	0	HSL3-7	sediment
SRR6398191	2013-07-07	missing	USA	sediment metagenome	21878	41.3517 N	70.38371 W	0.0007	HSL3-7	sediment
SRR6398184	2013-07-07	missing	USA	sediment metagenome	48530	41.35177 N	70.38376007 W	0	HSL3-7	sediment
SRR6398183	2013-07-07	missing	USA	sediment metagenome	31042	41.35177 N	70.38376006 W	0.0014	HSL3-7	sediment
SRR6398170	2013-07-07	missing	USA	sediment metagenome	36105	41.35177 N	70.3837601 W	0.0039	HSL3-7	sediment
SRR6398158	2013-07-07	missing	USA	sediment metagenome	50271	41.35177 N	70.38378 W	0	HSL3-7	sediment
SRR6398154	2013-07-07	missing	USA	sediment metagenome	35296	41.35177 N	70.38373 W	0.0003	HSL3-7	sediment
SRR6396224	2015-08-01	missing	China: Dongzhai Harbor	marine sediment metagenome	143385	19.99836944 N	110.60876388 E	0	HSL3-7	sediment
SRR6396220	2015-03-01	missing	China: Dongzhai Harbor	marine sediment metagenome	110704	19.99857777 N	110.60908611 E	0	HSL3-7	sediment
SRR632594	2007-12-11	1 m	USA:Falmouth,Massachusetts	marine metagenome	11377	41.577119 N	70.640808 W	0.0002	HSL3-7	water
SRR632428	2008-03-18	1 m	USA:Falmouth,Massachusetts	marine metagenome	8036	41.576128 N	70.633908 W	0.0002	HSL3-7	water
SRR632415	2008-01-08	1 m	USA:Falmouth,Massachusetts	marine metagenome	13418	41.57515 N	70.635372 W	0.0001	HSL3-7	water
SRR6320293	2016-10-01	Surface water and sediment	Finland	marine metagenome	40238	60.25 N	25.30 E	0	HSL3-7	water
SRR6320287	2016-10-01	Surface water and sediment	Finland	marine metagenome	115346	60.25 N	25.30 E	0.0001	HSL3-7	water
SRR6320258	2016-10-01	Surface water and sediment	Finland	marine metagenome	85204	60.25 N	25.30 E	0	HSL3-7	water
SRR6320228	2016-10-01	Surface water and sediment	Finland	marine metagenome	96217	60.25 N	25.30 E	0	HSL3-7	water
SRR6320163	2016-10-01	Surface water and sediment	Finland	marine metagenome	124060	60.25 N	25.30 E	0	HSL3-7	water
SRR6320131	2016-10-01	Surface water and sediment	Finland	marine metagenome	149566	60.25 N	25.30 E	0	HSL3-7	water
SRR6320129	2016-10-01	Surface water and sediment	Finland	marine metagenome	140131	60.25 N	25.30 E	0	HSL3-7	water
SRR6320100	2016-10-01	Surface water and sediment	Finland	marine metagenome	159707	60.25 N	25.30 E	0	HSL3-7	water
SRR6320098	2016-10-01	Surface water and sediment	Finland	marine metagenome	45778	60.25 N	25.30 E	0	HSL3-7	water
SRR6320077	2016-10-01	Surface water and sediment	Finland	marine metagenome	34995	60.25 N	25.30 E	0	HSL3-7	water
SRR6320072	2016-10-01	Surface water and sediment	Finland	marine metagenome	125398	60.25 N	25.30 E	0	HSL3-7	water
SRR6320067	2016-10-01	Surface water and sediment	Finland	marine metagenome	169302	60.25 N	25.30 E	0	HSL3-7	water
SRR631011	2012-10-10	0-5 cm	India: Pichavaram, Tamil Nadu	hypersaline lake metagenome	6633	11.433853 N	79.779722 E	0.0002	HSL3-7	sediment
SRR6235406	2017-01-01	1 m	USA:Bay Pomme d'Or	marine metagenome	61132	29.348784 N	89.538171 W	0	HSL3-7	water
SRR6235397	2015-01-01	1 m	USA:Bay Pomme d'Or	marine metagenome	38244	29.348784 N	89.538171 W	0	HSL3-7	water
SRR6148070	2013-11-14	missing	USA: Broward County Florida	marine metagenome	33048	26.0915 N	80.1120 W	0.0001	HSL3-7	water
SRR6148062	2013-10-03	missing	USA: Broward County Florida	marine metagenome	16840	26.0926 N	80.1122 W	0.0001	HSL3-7	water
SRR6148030	2014-06-06	missing	USA: Broward County Florida	marine metagenome	24779	26.0915 N	80.1120 W	0	HSL3-7	water
SRR6148029	2013-11-21	missing	USA: Broward County Florida	marine metagenome	12795	26.0926 N	80.1122 W	0.0002	HSL3-7	water
SRR6148022	2014-03-08	missing	USA: Broward County Florida	marine metagenome	20108	26.0926 N	80.1122 W	0	HSL3-7	water
SRR6023623	2015-09-01	missing	China: Yancheng Tidal Marsh	soil metagenome	66289	33.60 N	120.61 E	0	HSL3-7	sediment
SRR5880090	2016-04-01	0	South Africa: Mngazana	sediment metagenome	24546	31.42 S	29.25 E	0.0001	HSL3-7	mangrovesediment
SRR5879090	2015-03-01	0	Saudi Arabia: Farasan	sediment metagenome	21991	16.20 N	41.24 E	0.0001	HSL3-7	mangrovesediment
SRR5879079	2015-03-01	0	Saudi Arabia: Farasan	sediment metagenome	133770	16.20 N	41.24 E	0	HSL3-7	mangrovesediment
SRR5879078	2015-03-01	0	Saudi Arabia: Farasan	sediment metagenome	123422	16.20 N	41.24 E	0.0001	HSL3-7	mangrovesediment
SRR5879076	2015-03-01	0	Saudi Arabia: Farasan	sediment metagenome	39613	16.20 N	41.24 E	0	HSL3-7	mangrovesediment
SRR5879054	2015-03-01	0	Saudi Arabia: Farasan	sediment metagenome	45377	16.20 N	41.24 E	0	HSL3-7	mangrovesediment
SRR5879040	2015-03-01	0	Saudi Arabia: Farasan	sediment metagenome	196607	16.20 N	41.24 E	0	HSL3-7	mangrovesediment
SRR5879029	2015-03-01	0	Saudi Arabia: Farasan	sediment metagenome	31687	16.20 N	41.24 E	0.0002	HSL3-7	mangrovesediment
SRR5879016	2015-03-01	0	Saudi Arabia: Farasan	sediment metagenome	100612	16.20 N	41.24 E	0.0001	HSL3-7	mangrovesediment
SRR5879006	2015-03-01	0	Saudi Arabia: Farasan	sediment metagenome	74139	16.20 N	41.24 E	0	HSL3-7	mangrovesediment
SRR5878993	2015-03-01	0	Saudi Arabia: Farasan	sediment metagenome	41598	16.20 N	41.24 E	0.0002	HSL3-7	mangrovesediment
SRR5878977	2015-03-01	0	Saudi Arabia: Farasan	sediment metagenome	24101	16.20 N	41.24 E	0.0007	HSL3-7	mangrovesediment
SRR5878975	2015-03-01	0	Saudi Arabia: Farasan	sediment metagenome	37781	16.20 N	41.24 E	0	HSL3-7	mangrovesediment
SRR5877415	2016-04-01	0	South Africa: Mngazana	sediment metagenome	24607	31.42 S	29.25 E	0.0001	HSL3-7	mangrovesediment
SRR5877392	2016-04-01	0	South Africa: Mngazana	sediment metagenome	30173	31.42 S	29.25 E	0.0001	HSL3-7	mangrovesediment
SRR5877389	2016-04-01	0	South Africa: Mngazana	sediment metagenome	28750	31.42 S	29.25 E	0.0001	HSL3-7	mangrovesediment
SRR5877380	2016-04-01	0	South Africa: Mngazana	sediment metagenome	28626	31.42 S	29.25 E	0.0001	HSL3-7	mangrovesediment
SRR5877379	2016-04-01	0	South Africa: Mngazana	sediment metagenome	31276	31.42 S	29.25 E	0.0002	HSL3-7	mangrovesediment
SRR5823506	2014-04-01	missing	Tunisia: Bizerte offshore	marine metagenome	39929	37.28 N	9.91 E	0	HSL3-7	sediment
SRR5823501	2014-04-01	missing	Tunisia: Bizerte offshore	marine metagenome	15599	37.28 N	9.91 E	0.0001	HSL3-7	sediment
SRR5823497	2014-04-01	missing	Tunisia: Bizerte offshore	marine metagenome	17092	37.28 N	9.91 E	0.0001	HSL3-7	sediment
SRR5786431	2016-09-01	missing	China:Shandong	soil metagenome	175780	37.43 N	122.17 E	0	HSL3-7	sediment
SRR5762294	2016	missing	Australia: Australia Zoo Wildlife Hospital	gut metagenome	68977	26.835950 S	152.958746 E	0.0001	HSL3-7	sediment
SRR5725179	2015-02-05	Surface	India: Goa	soil metagenome	138197	15.50 N	73.91 E	0.0006	HSL3-7	mangrovesediment
SRR5725178	2015-02-05	surface	India: Goa	soil metagenome	60989	15.30 N	73.51 E	0.0018	HSL3-7	mangrovesediment
SRR5724695	2015-02-05	Soil sediment	India: Goa	soil metagenome	204245	15.30 N	73.51 E	0.0007	HSL3-7	mangrovesediment
SRR5660915	2016-10-17	missing	China: Tianjin	aquatic metagenome	308163	38 N	117 E	0.0001	HSL3-7	sediment
SRR5640966	2016-07-21	missing	USA: Florida, Looe Key Reef	marine metagenome	44946	24.54476 N	81.41003 W	0	HSL3-7	water
SRR5640958	2016-07-13	missing	USA: Florida, Looe Key Reef	marine metagenome	74344	24.54476 N	81.41003 W	0	HSL3-7	water
SRR5640948	2016-07-16	missing	USA: Florida, Looe Key Reef	marine metagenome	46892	24.54476 N	81.41003 W	0	HSL3-7	water
SRR5640939	2016-08-01	missing	USA: Florida, Looe Key Reef	marine metagenome	126282	24.54476 N	81.41003 W	0	HSL3-7	water
SRR5640935	2016-07-27	missing	USA: Florida, Looe Key Reef	marine metagenome	124788	24.54476 N	81.41003 W	0	HSL3-7	water
SRR5640934	2016-07-28	missing	USA: Florida, Looe Key Reef	marine metagenome	148710	24.54476 N	81.41003 W	0	HSL3-7	water
SRR5640933	2016-07-16	missing	USA: Florida, Looe Key Reef	marine metagenome	150082	24.54476 N	81.41003 W	0	HSL3-7	water
SRR5640896	2016-07-13	missing	USA: Florida, Looe Key Reef	marine metagenome	103035	24.54476 N	81.41003 W	0	HSL3-7	water
SRR5640894	2016-07-30	missing	USA: Florida, Looe Key Reef	marine metagenome	47535	24.54476 N	81.41003 W	0	HSL3-7	water
SRR5640892	2016-07-27	missing	USA: Florida, Looe Key Reef	marine metagenome	42228	24.54476 N	81.41003 W	0	HSL3-7	water
SRR5640861	2016-07-27	missing	USA: Florida, Looe Key Reef	marine metagenome	35556	24.54476 N	81.41003 W	0.0001	HSL3-7	water
SRR5640779	2015-04-28	missing	USA: Florida, Looe Key Reef	marine metagenome	141638	24.54476 N	81.41003 W	0	HSL3-7	water
SRR5620618	2013-11-22	missing	USA: Groton, Connecticut	gut metagenome	97821	41.316590 N	72.060360 W	0.0001	HSL3-7	Associated with marine animal and plant
SRR5586980	2014-10-01	missing	Italy: Venice Lagoon	aquatic metagenome	44346	45.41728333 N	12.25972222 E	0	HSL3-7	water
SRR5586979	2014-10-01	missing	Italy: Venice Lagoon	aquatic metagenome	64146	45.41728333 N	12.25972222 E	0	HSL3-7	water
SRR5586965	2014-03-01	missing	Italy: Venice Lagoon	aquatic metagenome	43180	45.41728333 N	12.25972222 E	0	HSL3-7	water
SRR5586959	2014-05-01	missing	Italy: Northern Adriatic Sea	aquatic metagenome	60091	45.39076388 N	12.45671111 E	0	HSL3-7	water
SRR5586954	2015-02-01	missing	Italy: Venice Lagoon	aquatic metagenome	67698	45.43796388 N	12.21943611 E	0	HSL3-7	water
SRR5586953	2014-10-01	missing	Italy: Venice Lagoon	aquatic metagenome	47027	45.43053333 N	12.35265277 E	0	HSL3-7	water
SRR5586950	2014-03-01	missing	Italy: Venice Lagoon	aquatic metagenome	59553	45.43053333 N	12.35265277 E	0	HSL3-7	water
SRR5586949	2015-02-01	missing	Italy: Venice Lagoon	aquatic metagenome	63551	45.43053333 N	12.35265277 E	0	HSL3-7	water
SRR5586945	2015-02-01	missing	Italy: Venice Lagoon	aquatic metagenome	63719	45.43053333 N	12.35265277 E	0	HSL3-7	water
SRR5586930	2015-02-01	missing	Italy: Venice Lagoon	aquatic metagenome	63776	45.43699166 N	12.31110555 E	0.0001	HSL3-7	water
SRR5573754	2016-08-18	missing	Indian Ocean	marine metagenome	270555	12 N	92.488 E	0	HSL3-7	water
SRR5559117	2015-04-27	0-3 m	Norway:Sunndalsoera	aquatic metagenome	84305	62.67 N	8.56 E	0	HSL3-7	water
SRR5528688	2015-04-01	missing	USA: Virginia	aquatic metagenome	63106	37.15 N	78.17 W	0	HSL3-7	water
SRR5528686	2015-04-01	missing	USA: Virginia	aquatic metagenome	51466	37.15 N	78.17 W	0.0001	HSL3-7	water
SRR5528685	2015-04-01	missing	USA: Virginia	aquatic metagenome	43084	37.15 N	78.17 W	0.0001	HSL3-7	water
SRR5528684	2015-04-01	missing	USA: Virginia	aquatic metagenome	62606	37.15 N	78.17 W	0.0001	HSL3-7	water
SRR5478710	2015-10-01	0-0.1	USA: Barataria Bay	soil metagenome	48952	29.44105 N	89.93337 W	0.0001	HSL3-7	sediment
SRR5478708	2015-10-01	0-0.1	USA: Barataria Bay	soil metagenome	46477	29.44105 N	89.93337 W	0	HSL3-7	sediment
SRR5478707	2015-10-01	0-0.1	USA: Barataria Bay	soil metagenome	39129	29.44105 N	89.93337 W	0	HSL3-7	sediment
SRR5478703	2015-10-01	0-0.1	USA: Barataria Bay	soil metagenome	43465	29.44105 N	89.93337 W	0.0001	HSL3-7	sediment
SRR5478701	2015-10-01	0-0.1	USA: Barataria Bay	soil metagenome	45738	29.44105 N	89.93337 W	0.0001	HSL3-7	sediment
SRR5478700	2015-10-01	0-0.1	USA: Barataria Bay	soil metagenome	56088	29.44105 N	89.93337 W	0	HSL3-7	sediment
SRR5478689	2015-10-01	0-0.1	USA: Barataria Bay	soil metagenome	52554	29.44105 N	89.93337 W	0	HSL3-7	sediment
SRR5478685	2015-10-01	0-0.1	USA: Barataria Bay	soil metagenome	11591	29.44105 N	89.93337 W	0.0001	HSL3-7	sediment
SRR5478679	2016-06-01	0-0.1	USA: Barataria Bay	soil metagenome	35932	29.44105 N	89.93337 W	0	HSL3-7	sediment
SRR5478673	2016-06-01	0-0.1	USA: Barataria Bay	soil metagenome	27721	29.44105 N	89.93337 W	0.0001	HSL3-7	sediment
SRR5478667	2016-06-01	0-0.1	USA: Barataria Bay	soil metagenome	79402	29.44105 N	89.93337 W	0	HSL3-7	sediment
SRR5478659	missing	missing	missing	soil metagenome	29348	not	missing	0.0002	HSL3-7	sediment
SRR5478657	missing	missing	missing	soil metagenome	33077	not	missing	0	HSL3-7	sediment
SRR5478656	missing	missing	missing	soil metagenome	43776	not	missing	0.0001	HSL3-7	sediment
SRR5478652	missing	missing	missing	soil metagenome	19286	not	missing	0.0001	HSL3-7	sediment
SRR5478645	2014-06-01	0-0.1	USA: Barataria Bay	soil metagenome	21726	29.44105 N	89.93337 W	0.0049	HSL3-7	sediment
SRR5478644	2014-06-01	0-0.1	USA: Barataria Bay	soil metagenome	25788	29.44105 N	89.93337 W	0.0002	HSL3-7	sediment
SRR5478643	2014-06-01	0-0.1	USA: Barataria Bay	soil metagenome	30093	29.44105 N	89.93337 W	0.0002	HSL3-7	sediment
SRR5478642	2014-06-01	0-0.1	USA: Barataria Bay	soil metagenome	124628	29.44105 N	89.93337 W	0.0006	HSL3-7	sediment
SRR5478641	2014-06-01	0-0.1	USA: Barataria Bay	soil metagenome	71767	29.44105 N	89.93337 W	0.0003	HSL3-7	sediment
SRR5478631	2014-11-01	0-0.1	USA: Barataria Bay	soil metagenome	20369	29.44105 N	89.93337 W	0.0001	HSL3-7	sediment
SRR5478628	2014-11-01	0-0.1	USA: Barataria Bay	soil metagenome	27386	29.44105 N	89.93337 W	0.0001	HSL3-7	sediment
SRR5478625	2014-11-01	0-0.1	USA: Barataria Bay	soil metagenome	37363	29.44105 N	89.93337 W	0.0001	HSL3-7	sediment
SRR5478623	2014-11-01	0-0.1	USA: Barataria Bay	soil metagenome	36979	29.44105 N	89.93337 W	0.0001	HSL3-7	sediment
SRR5478620	2014-11-01	0-0.1	USA: Barataria Bay	soil metagenome	27408	29.44105 N	89.93337 W	0.0001	HSL3-7	sediment
SRR5478614	2014-11-01	0-0.1	USA: Barataria Bay	soil metagenome	34362	29.44105 N	89.93337 W	0.0001	HSL3-7	sediment
SRR5478613	2014-11-01	0-0.1	USA: Barataria Bay	soil metagenome	27568	29.44105 N	89.93337 W	0.0024	HSL3-7	sediment
SRR5478610	2014-11-01	0-0.1	USA: Barataria Bay	soil metagenome	19883	29.44105 N	89.93337 W	0.0002	HSL3-7	sediment
SRR5478609	2014-11-01	0-0.1	USA: Barataria Bay	soil metagenome	30826	29.44105 N	89.93337 W	0.0001	HSL3-7	sediment
SRR5478608	2014-11-01	0-0.1	USA: Barataria Bay	soil metagenome	30447	29.44105 N	89.93337 W	0	HSL3-7	sediment
SRR5478602	2014-11-01	0-0.1	USA: Barataria Bay	soil metagenome	70215	29.44105 N	89.93337 W	0.0005	HSL3-7	sediment
SRR5478601	2015-05-01	0-0.1	USA: Barataria Bay	soil metagenome	38181	29.44105 N	89.93337 W	0.0001	HSL3-7	sediment
SRR5478596	2015-05-01	0-0.1	USA: Barataria Bay	soil metagenome	32434	29.44105 N	89.93337 W	0.0004	HSL3-7	sediment
SRR5478595	2015-05-01	0-0.1	USA: Barataria Bay	soil metagenome	39528	29.44105 N	89.93337 W	0.0001	HSL3-7	sediment
SRR5478594	2015-05-01	0-0.1	USA: Barataria Bay	soil metagenome	32629	29.44105 N	89.93337 W	0	HSL3-7	sediment
SRR5478593	2015-05-01	0-0.1	USA: Barataria Bay	soil metagenome	28420	29.44105 N	89.93337 W	0.0001	HSL3-7	sediment
SRR5478591	2015-05-01	0-0.1	USA: Barataria Bay	soil metagenome	34288	29.44105 N	89.93337 W	0.0001	HSL3-7	sediment
SRR5478589	2015-05-01	0-0.1	USA: Barataria Bay	soil metagenome	27311	29.44105 N	89.93337 W	0	HSL3-7	sediment
SRR5478585	2015-05-01	0-0.1	USA: Barataria Bay	soil metagenome	48779	29.44105 N	89.93337 W	0	HSL3-7	sediment
SRR5478584	2015-05-01	0-0.1	USA: Barataria Bay	soil metagenome	78314	29.44105 N	89.93337 W	0.0002	HSL3-7	sediment
SRR5478583	2015-05-01	0-0.1	USA: Barataria Bay	soil metagenome	39025	29.44105 N	89.93337 W	0.0001	HSL3-7	sediment
SRR5478582	2015-05-01	0-0.1	USA: Barataria Bay	soil metagenome	37567	29.44105 N	89.93337 W	0.0001	HSL3-7	sediment
SRR5478581	2015-05-01	0-0.1	USA: Barataria Bay	soil metagenome	30926	29.44105 N	89.93337 W	0	HSL3-7	sediment
SRR5478576	2015-05-01	0-0.1	USA: Barataria Bay	soil metagenome	17116	29.44105 N	89.93337 W	0.0001	HSL3-7	sediment
SRR5478575	2015-05-01	0-0.1	USA: Barataria Bay	soil metagenome	98408	29.44105 N	89.93337 W	0	HSL3-7	sediment
SRR5478574	2015-05-01	0-0.1	USA: Barataria Bay	soil metagenome	26195	29.44105 N	89.93337 W	0.0001	HSL3-7	sediment
SRR5469072	2013-06-01	missing	China:coast of Jinqing island in the South China Sea	seawater metagenome	119940	16.4424 N	111.7269 E	0.0001	HSL3-7	water
SRR5469027	2016-06-01	0-0.02	USA: Barataria Bay	soil metagenome	24852	29.44060 N	89.88492 W	0	HSL3-7	sediment
SRR5469023	2016-06-01	0-0.02	USA: Barataria Bay	soil metagenome	21759	29.44060 N	89.88492 W	0.0001	HSL3-7	sediment
SRR5469017	2016-06-01	0-0.02	USA: Barataria Bay	soil metagenome	26265	29.44060 N	89.88492 W	0	HSL3-7	sediment
SRR5469014	2016-06-01	0-0.02	USA: Barataria Bay	soil metagenome	18275	29.44060 N	89.88492 W	0.0002	HSL3-7	sediment
SRR5469008	2015-10-01	0-0.02	USA: Barataria Bay	soil metagenome	11439	29.44060 N	89.88492 W	0.0011	HSL3-7	sediment
SRR5469007	2015-10-01	0-0.02	USA: Barataria Bay	soil metagenome	25756	29.44060 N	89.88492 W	0.0018	HSL3-7	sediment
SRR5469004	2015-10-01	0-0.02	USA: Barataria Bay	soil metagenome	8545	29.44060 N	89.88492 W	0.0001	HSL3-7	sediment
SRR5469002	2015-10-01	0-0.02	USA: Barataria Bay	soil metagenome	10833	29.44060 N	89.88492 W	0.0003	HSL3-7	sediment
SRR5469001	2015-10-01	0-0.02	USA: Barataria Bay	soil metagenome	15200	29.44060 N	89.88492 W	0.0001	HSL3-7	sediment
SRR5468999	2015-10-01	0-0.02	USA: Barataria Bay	soil metagenome	27591	29.44060 N	89.88492 W	0	HSL3-7	sediment
SRR5468997	2015-10-01	0-0.02	USA: Barataria Bay	soil metagenome	22864	29.44060 N	89.88492 W	0.0002	HSL3-7	sediment
SRR5468996	2015-10-01	0-0.02	USA: Barataria Bay	soil metagenome	16421	29.44060 N	89.88492 W	0.0002	HSL3-7	sediment
SRR5468995	2015-10-01	0-0.02	USA: Barataria Bay	soil metagenome	32883	29.44060 N	89.88492 W	0.0001	HSL3-7	sediment
SRR5468989	2015-10-01	0-0.02	USA: Barataria Bay	soil metagenome	25871	29.44060 N	89.88492 W	0	HSL3-7	sediment
SRR5468986	2015-06-01	0-0.02	USA: Barataria Bay	soil metagenome	23732	29.44060 N	89.88492 W	0.001	HSL3-7	sediment
SRR5468977	2015-06-01	0-0.02	USA: Barataria Bay	soil metagenome	20975	29.44060 N	89.88492 W	0.0001	HSL3-7	sediment
SRR5468975	2015-06-01	0-0.02	USA: Barataria Bay	soil metagenome	15169	29.44060 N	89.88492 W	0.0001	HSL3-7	sediment
SRR5468974	2015-06-01	0-0.02	USA: Barataria Bay	soil metagenome	29666	29.44060 N	89.88492 W	0.0001	HSL3-7	sediment
SRR5468973	2015-06-01	0-0.02	USA: Barataria Bay	soil metagenome	21585	29.44060 N	89.88492 W	0	HSL3-7	sediment
SRR5468969	2015-06-01	0-0.02	USA: Barataria Bay	soil metagenome	13834	29.44060 N	89.88492 W	0.0005	HSL3-7	sediment
SRR5468968	2015-06-01	0-0.02	USA: Barataria Bay	soil metagenome	30328	29.44060 N	89.88492 W	0.0001	HSL3-7	sediment
SRR5468279	2015-12-10	Surface	Australia: Moreton Bay	marine metagenome	26735	27.4802 S	153.4034 E	0.0001	HSL3-7	Associated with marine animal and plant
SRR5447952	2014-11-07	missing	Fiji	coral metagenome	1742	18.13 S	177.42 E	0.0149	HSL3-7	Associated with marine animal and plant
SRR5447854	2014-11-13	missing	Fiji	aquatic metagenome	56521	18.13 S	177.42 E	0.0001	HSL3-7	Associated with marine animal and plant
SRR5431130	2015-05-10	missing	Hong Kong	anaerobic digester metagenome	140240	22.28 N	114.14 E	0	HSL3-7	bioreator
SRR5431117	2015-05-10	missing	Hong Kong	anaerobic digester metagenome	119805	22.28 N	114.14 E	0	HSL3-7	bioreator
SRR5431116	2015-05-10	missing	Hong Kong	anaerobic digester metagenome	131916	22.28 N	114.14 E	0	HSL3-7	bioreator
SRR5431115	2015-05-10	missing	Hong Kong	anaerobic digester metagenome	95571	22.28 N	114.14 E	0	HSL3-7	bioreator
SRR5431110	2015-05-10	missing	Hong Kong	anaerobic digester metagenome	129075	22.28 N	114.14 E	0	HSL3-7	bioreator
SRR5431108	2015-05-10	missing	Hong Kong	anaerobic digester metagenome	73626	22.28 N	114.14 E	0.0001	HSL3-7	bioreator
SRR5431097	2015-05-10	missing	Hong Kong	anaerobic digester metagenome	53853	22.28 N	114.14 E	0	HSL3-7	bioreator
SRR5382571	2014-06-15	missing	missing	plant metagenome	2432394	30.419675 N	115.9641889 W	0.0001	HSL3-7	Associated with marine animal and plant
SRR5380432	2014-06-15	missing	missing	plant metagenome	2431961	30.419675 N	115.9641889 W	0.0001	HSL3-7	Associated with marine animal and plant
SRR5380194	missing	missing	missing	plant metagenome	7547	37.2543093 N	76.4374474 W	0.0003	HSL3-7	Associated with marine animal and plant
SRR5380193	missing	missing	missing	plant metagenome	20735	37.2204206 N	76.4013352 W	0.0003	HSL3-7	Associated with marine animal and plant
SRR5380191	missing	missing	missing	plant metagenome	3970	37.2543093 N	76.4374474 W	0.0003	HSL3-7	Associated with marine animal and plant
SRR5380190	missing	missing	missing	plant metagenome	29506	37.2543093 N	76.4374474 W	0.0007	HSL3-7	Associated with marine animal and plant
SRR5380189	missing	missing	missing	plant metagenome	13778	37.2204206 N	76.4013352 W	0.0003	HSL3-7	Associated with marine animal and plant
SRR5380186	missing	missing	missing	plant metagenome	3687	37.2543093 N	76.4374474 W	0.0003	HSL3-7	Associated with marine animal and plant
SRR5380182	missing	missing	missing	plant metagenome	4788	37.2204206 N	76.4013352 W	0.0004	HSL3-7	Associated with marine animal and plant
SRR5341185	2015-07-01	missing	China:Zhengzhou	plant metagenome	37807	34.7197 N	113.7131 E	0	HSL3-7	Associated with marine animal and plant
SRR5341082	2015-10-15	30	China: Guzhenkou Bay, Qingdao	marine metagenome	180870	35.74 N	119.92 E	0	HSL3-7	water
SRR5313028	2011-10-24	11-14 cm	USA: Arctic Coastal Plain of Alaska_Sukok Lake B site	sediment metagenome	85868	71.07 N	156.83 W	0.0002	HSL3-7	sediment
SRR5313027	2011-10-24	06-08 cm	USA: Arctic Coastal Plain of Alaska_Sukok Lake B site	sediment metagenome	86308	71.07 N	156.83 W	0.0001	HSL3-7	sediment
SRR5313024	2011-10-22	06-07 cm	USA: Arctic Coastal Plain of Alaska_Siqlukaq Lake	sediment metagenome	90736	71.17 N	156.89 W	0	HSL3-7	sediment
SRR5313020	2011-10-24	21-24 cm	USA: Arctic Coastal Plain of Alaska_Sukok Lake B site	sediment metagenome	55710	71.07 N	156.83 W	0.0001	HSL3-7	sediment
SRR5313019	2011-10-24	11-14 cm	USA: Arctic Coastal Plain of Alaska_Sukok Lake B site	sediment metagenome	63539	71.07 N	156.83 W	0.0003	HSL3-7	sediment
SRR5313018	2011-10-24	06-08 cm	USA: Arctic Coastal Plain of Alaska_Sukok Lake B site	sediment metagenome	65048	71.07 N	156.83 W	0.0003	HSL3-7	sediment
SRR5313012	2011-10-25	06-08 cm	USA: Arctic Coastal Plain of Alaska_Sukok Lake B site	sediment metagenome	65917	71.07 N	156.83 W	0	HSL3-7	sediment
SRR5188901	2015-06-15	missing	Saudi Arabia: Zaban	marine metagenome	244922	22.040001 N	38.961111 E	0	HSL3-7	water
SRR5188898	2015-06-15	missing	Saudi Arabia: Mastorah	marine metagenome	134610	23.085834 N	38.811389 E	0	HSL3-7	water
SRR5188897	2015-06-15	missing	Saudi Arabia: Mastorah	marine metagenome	63743	23.085832 N	38.811389 E	0.0001	HSL3-7	water
SRR5188896	2015-06-15	missing	Saudi Arabia: Ar Rays	marine metagenome	147085	23.611944 N	38.523889 E	0	HSL3-7	water
SRR5188894	2015-06-15	missing	Saudi Arabia: Ar Rays	marine metagenome	68300	23.611943 N	38.523889 E	0	HSL3-7	water
SRR5150253	2015-10-01	6	North Sea	marine metagenome	42697	51.23 N	2.93 E	0	HSL3-7	water
SRR5150243	2015-12-03	6	North Sea	marine metagenome	132181	51.23 N	2.93 E	0	HSL3-7	water
SRR5150237	2016-01-21	26	North Sea	marine metagenome	110517	51.85 N	2.99 E	0	HSL3-7	water
SRR5150223	2015-09-10	6	North Sea	marine metagenome	20760	51.23 N	2.93 E	0.0001	HSL3-7	water
SRR5150220	2015-09-23	6	North Sea	marine metagenome	60310	51.23 N	2.93 E	0	HSL3-7	water
SRR5150157	2015-11-05	6	North Sea	marine metagenome	231051	51.23 N	2.93 E	0	HSL3-7	water
SRR5150154	2016-02-03	6	North Sea	marine metagenome	68769	51.23 N	2.93 E	0	HSL3-7	water
SRR5150146	2015-09-10	6	North Sea	marine metagenome	24617	51.23 N	2.93 E	0.0001	HSL3-7	water
SRR5150137	2015-09-17	6	North Sea	marine metagenome	84457	51.23 N	2.93 E	0	HSL3-7	water
SRR5083027	2015	missing	China: Leizhou	root metagenome	34841	20.9279 N	110.1647 W	0.0006	HSL3-7	sediment
SRR5007216	2013-10-10	missing	USA: Santa Barbara	marine metagenome	320735	34.193 N	120.065 W	0	HSL3-7	water
SRR4527248	2015-01-11	5-20 cm	Hong Kong:Mai Po mangrove forest	soil metagenome	440528	22.4833 N	113.9833 E	0.0007	HSL3-7	mangrovesediment
SRR4002170	2015-07-31	missing	China: Beijing	bovine gut metagenome	57208	39.70560188 N	116.54502868 E	0.0001	HSL3-7	sediment
SRR3984657	2013-05-01	missing	Brazil: Guaratiba, Rio de Janeiro, Rio de Janeiro	soil metagenome	48856	23.01577 S	43.36311 W	0	HSL3-7	Associated with marine animal and plant
SRR3984652	2013-05-01	missing	Brazil: Guaratiba, Rio de Janeiro, Rio de Janeiro	soil metagenome	34337	23.01577 S	43.36311 W	0.0001	HSL3-7	mangrovesediment
SRR3984650	2013-07-01	missing	Brazil: Guaratiba, Rio de Janeiro, Rio de Janeiro	soil metagenome	40592	23.01577 S	43.36311 W	0	HSL3-7	mangrovesediment
SRR3984649	2013-05-01	missing	Brazil: Guaratiba, Rio de Janeiro, Rio de Janeiro	soil metagenome	41687	23.01577 S	43.36311 W	0	HSL3-7	mangrovesediment
SRR3984648	2013-05-01	missing	Brazil: Guaratiba, Rio de Janeiro, Rio de Janeiro	soil metagenome	42510	23.01577 S	43.36311 W	0	HSL3-7	mangrovesediment
SRR3984646	2013-05-01	missing	Brazil: Guaratiba, Rio de Janeiro, Rio de Janeiro	soil metagenome	42756	23.01577 S	43.36311 W	0	HSL3-7	mangrovesediment
SRR3984644	2013-07-01	missing	Brazil: Guaratiba, Rio de Janeiro, Rio de Janeiro	soil metagenome	45656	23.01577 S	43.36311 W	0	HSL3-7	mangrovesediment
SRR3984641	2013-05-01	missing	Brazil: Guaratiba, Rio de Janeiro, Rio de Janeiro	soil metagenome	41583	23.01577 S	43.36311 W	0	HSL3-7	mangrovesediment
SRR3984639	2013-07-01	missing	Brazil: Guaratiba, Rio de Janeiro, Rio de Janeiro	soil metagenome	29921	23.01577 S	43.36311 W	0.0001	HSL3-7	mangrovesediment
SRR3984637	2013-05-01	missing	Brazil: Guaratiba, Rio de Janeiro, Rio de Janeiro	soil metagenome	39264	23.01577 S	43.36311 W	0	HSL3-7	mangrovesediment
SRR3984635	2013-07-01	missing	Brazil: Guaratiba, Rio de Janeiro, Rio de Janeiro	soil metagenome	41009	23.01577 S	43.36311 W	0	HSL3-7	mangrovesediment
SRR3984634	2013-07-01	missing	Brazil: Guaratiba, Rio de Janeiro, Rio de Janeiro	soil metagenome	52515	23.01577 S	43.36311 W	0.0001	HSL3-7	mangrovesediment
SRR3984633	2013-07-01	missing	Brazil: Guaratiba, Rio de Janeiro, Rio de Janeiro	soil metagenome	39403	23.01577 S	43.36311 W	0	HSL3-7	mangrovesediment
SRR3984632	2013-05-01	missing	Brazil: Guaratiba, Rio de Janeiro, Rio de Janeiro	soil metagenome	33218	23.01577 S	43.36311 W	0.0001	HSL3-7	mangrovesediment
SRR3984630	2013-05-01	missing	Brazil: Guaratiba, Rio de Janeiro, Rio de Janeiro	soil metagenome	48509	23.01577 S	43.36311 W	0	HSL3-7	mangrovesediment
SRR3984624	2013-05-01	missing	Brazil: Guaratiba, Rio de Janeiro, Rio de Janeiro	soil metagenome	40850	23.01577 S	43.36311 W	0	HSL3-7	mangrovesediment
SRR3984623	2013-05-01	missing	Brazil: Guaratiba, Rio de Janeiro, Rio de Janeiro	soil metagenome	46458	23.01577 S	43.36311 W	0.0001	HSL3-7	mangrovesediment
SRR3984622	2013-05-01	missing	Brazil: Guaratiba, Rio de Janeiro, Rio de Janeiro	soil metagenome	36912	23.01577 S	43.36311 W	0.0001	HSL3-7	mangrovesediment
SRR3984621	2013-07-01	missing	Brazil: Guaratiba, Rio de Janeiro, Rio de Janeiro	soil metagenome	54576	23.01577 S	43.36311 W	0	HSL3-7	mangrovesediment
SRR3984618	2013-05-01	missing	Brazil: Guaratiba, Rio de Janeiro, Rio de Janeiro	soil metagenome	42058	23.01577 S	43.36311 W	0	HSL3-7	mangrovesediment
SRR3984617	2013-05-01	missing	Brazil: Guaratiba, Rio de Janeiro, Rio de Janeiro	soil metagenome	48269	23.01577 S	43.36311 W	0	HSL3-7	mangrovesediment
SRR3984616	2013-07-01	missing	Brazil: Guaratiba, Rio de Janeiro, Rio de Janeiro	soil metagenome	42525	23.01577 S	43.36311 W	0	HSL3-7	mangrovesediment
SRR3984615	2013-05-01	missing	Brazil: Guaratiba, Rio de Janeiro, Rio de Janeiro	soil metagenome	52118	23.01577 S	43.36311 W	0	HSL3-7	mangrovesediment
SRR3984614	2013-07-01	missing	Brazil: Guaratiba, Rio de Janeiro, Rio de Janeiro	soil metagenome	27822	23.01577 S	43.36311 W	0	HSL3-7	mangrovesediment
SRR3984613	2013-07-01	missing	Brazil: Guaratiba, Rio de Janeiro, Rio de Janeiro	soil metagenome	34989	23.01577 S	43.36311 W	0	HSL3-7	mangrovesediment
SRR3955285	2013-08-08	missing	Spain	marine metagenome	12708	41.384 N	2.19730000 W	0.0001	HSL3-7	water
SRR3879817	2016	0-10 cm	China	aquatic metagenome	323880	30 N	122 E	0	HSL3-7	sediment
SRR3879816	2016	0-10 cm	China	aquatic metagenome	89540	30 N	122 E	0.0002	HSL3-7	sediment
SRR3742123	2011-11-17	15-80 cm	Japan: Okinawa_Uruma	marine metagenome	86226	26.33086111 N	127.90625 E	0.0005	HSL3-7	sediment
SRR3742100	2011-11-17	15-80 cm	Japan: Okinawa_Uruma	marine metagenome	80385	26.33605555 N	127.93911111 E	0	HSL3-7	sediment
SRR3742091	2011-11-17	15-80 cm	Japan: Okinawa_Uruma	marine metagenome	63172	26.33605555 N	127.93911111 E	0	HSL3-7	sediment
SRR3742077	2011-11-17	15-80 cm	Japan: Okinawa_Uruma	marine metagenome	55329	26.33283333 N	127.93116666 E	0	HSL3-7	sediment
SRR3742072	2011-11-17	15-80 cm	Japan: Okinawa_Uruma	marine metagenome	63115	26.33283333 N	127.93116666 E	0	HSL3-7	sediment
SRR3742045	2011-11-17	15-80 cm	Japan: Okinawa_Uruma	marine metagenome	56345	26.33213888 N	127.91458333 E	0	HSL3-7	sediment
SRR3741955	2011-11-17	15-80 cm	Japan: Okinawa_Uruma	marine metagenome	55827	26.33130555 N	127.91430555 E	0	HSL3-7	sediment
SRR3741951	2011-11-17	15-80 cm	Japan: Okinawa_Uruma	marine metagenome	58798	26.33130555 N	127.91430555 E	0	HSL3-7	sediment
SRR3741933	2011-11-17	15-80 cm	Japan: Okinawa_Uruma	marine metagenome	60898	26.33086111 N	127.90625 E	0	HSL3-7	sediment
SRR3741809	2016-01-12	10 cm	Thailand	soil metagenome	6234	13.345271 N	100.94554100 E	0.0002	HSL3-7	sediment
SRR3736158	2012-09-10	missing	China: Xiamen, Jiulong Estuary	aquatic metagenome	47101	24.396 N	117.924 E	0	HSL3-7	sediment
SRR3736143	2013-06-11	missing	China: Xiamen, Jiulong Estuary	aquatic metagenome	57031	24.457 N	118.051 E	0	HSL3-7	sediment
SRR3736123	2013-01-10	missing	China: Xiamen, Jiulong Estuary	aquatic metagenome	44296	24.431 N	117.850 E	0	HSL3-7	sediment
SRR3736108	2011-08-12	missing	China: Xiamen, Jiulong Estuary	aquatic metagenome	24798	24.423 N	118.036 E	0	HSL3-7	sediment
SRR3708712	2014	missing	USA:Rifle, CO	freshwater metagenome	2784090	39.52970910 N	107.77149952 W	0	HSL3-7	water
SRR3708179	2014-10-01	missing	USA: Port Saint Joseph, Florida	gut metagenome	123971	29.80 N	85.36 W	0	HSL3-7	Associated with marine animal and plant
SRR3673302	2016	0-10 cm	China	aquatic metagenome	89729	30 N	122 E	0.0002	HSL3-7	sediment
SRR3673248	2016	0-10 cm	China	aquatic metagenome	324635	30 N	122 E	0	HSL3-7	sediment
SRR3669326	2016	0-10 cm	China	aquatic metagenome	619483	30 N	122 E	0	HSL3-7	sediment
SRR3647521	2013-05-01	missing	USA: Florida Keys	marine metagenome	102977	24.616145 N	81.427550 W	0	HSL3-7	Associated with marine animal and plant
SRR3497608	2014-10-25	missing	France: Camargue	soil metagenome	19343	43.5069 N	4.4547 E	0.0001	HSL3-7	sediment
SRR3497571	2013-09-01	missing	France: Camargue	soil metagenome	47602	43.455 N	4.6042 E	0.0002	HSL3-7	sediment
SRR3259294	2013-03-15	9	Saudi Arabia: Thuwal	biofilm metagenome	58624	21.82070785 N	39.10308837 E	0	HSL3-7	Associated with marine animal and plant
SRR3259289	2013-03-15	9	Saudi Arabia: Thuwal	biofilm metagenome	57238	21.82070785 N	39.10308837 E	0	HSL3-7	Associated with marine animal and plant
SRR3240370	2015-08-01	missing	China:Yingtan	soil metagenome	1081458	28.15 N	116.55 E	0	HSL3-7	sediment
SRR3185601	2014-05-16	0	Bahamas: Pigeon Cay	sand metagenome	46471	24.53 N	75.62 W	0.0005	HSL3-7	sediment
SRR3185598	2014-05-16	0	Bahamas: Pigeon Cay	sand metagenome	34165	24.53 N	75.62 W	0.0002	HSL3-7	sediment
SRR3185595	2014-05-16	0	Bahamas: Pigeon Cay	sand metagenome	76314	24.53 N	75.62 W	0	HSL3-7	sediment
SRR3185593	2014-05-16	0	Bahamas: Pigeon Cay	sand metagenome	46902	24.53 N	75.62 W	0.0001	HSL3-7	sediment
SRR3185497	2014-05-16	0	Bahamas: Pigeon Cay	sand metagenome	50966	24.53 N	75.62 W	0.0005	HSL3-7	sediment
SRR3184825	2014-06-15	0-5 cm	China: Bayinbuluke	soil metagenome	35970	43.04448589 N	83.10410629 E	0.0001	HSL3-7	sediment
SRR3184824	2014-06-15	0-5 cm	China: Bayinbuluke	soil metagenome	36265	43.04448589 N	83.10410629 E	0.0001	HSL3-7	sediment
SRR3184818	2014-06-15	0-5 cm	China: Bayinbuluke	soil metagenome	17704	43.04448589 N	83.10410629 E	0.0051	HSL3-7	sediment
SRR3184817	2014-06-15	0-5 cm	China: Bayinbuluke	soil metagenome	26187	43.04448589 N	83.10410629 E	0	HSL3-7	sediment
SRR3184809	2014-06-15	0-5 cm	China: Bayinbuluke	soil metagenome	25228	43.04448589 N	83.10410629 E	0	HSL3-7	sediment
SRR3184805	2014-06-15	0-5 cm	China: Bayinbuluke	soil metagenome	24290	43.04448589 N	83.10410629 E	0	HSL3-7	sediment
SRR3156909	2014-11-11	missing	Nigeria	sediment metagenome	91931	6.54219503 N	3.52075204 E	0.0006	HSL3-7	sediment
SRR3156867	2014-11-11	missing	Nigeria	sediment metagenome	92252	6.54219503 N	3.52075204 E	0.0001	HSL3-7	sediment
SRR3135380	2014-11-11	missing	Nigeria	sediment metagenome	14545	6.54219503 N	3.52075204 E	0.0006	HSL3-7	sediment
SRR3104275	2009-08-22	missing	China:Yangtze River Delta	soil metagenome	8974	30.19 N	121.09 E	0.0002	HSL3-7	sediment
SRR3098338	2014-04-01	1m	USA: NC, Beaufort	marine metagenome	80315	34.7181 N	76.6707 W	0	HSL3-7	water
SRR2991431	2014-10-22	10	China:Xiantao	sediment metagenome	52280	30 N	113 E	0.0002	HSL3-7	sediment
SRR2975968	2013-02-02	12 m	New Caledonia:Noumea	marine metagenome	616728	22.28 S	166.26 E	0	HSL3-7	water
SRR2975952	2013-02-02	1 m	New Caledonia:Noumea	marine metagenome	342474	22.28 S	166.26 E	0	HSL3-7	water
SRR2975946	2013-01-22	1 m	New Caledonia:Noumea	marine metagenome	257589	22.28 S	166.26 E	0	HSL3-7	water
SRR2962534	2014	missing	China: Changshu	soil metagenome	1101745	31.64 N	120.74 E	0	HSL3-7	sediment
SRR2917918	2014	missing	China: South China Sea	Scleractinia	1718634	22 N	114 E	0	HSL3-7	Associated with marine animal and plant
SRR2917917	2014	missing	China: South China Sea	Scleractinia	1805986	22 N	114 E	0	HSL3-7	Associated with marine animal and plant
SRR2731063	2015-03-01	missing	Saudi Arabia: Farasan Islands	marine metagenome	248288	16.45 N	42.2 E	0	HSL3-7	water
SRR2657214	2009-04-01	missing	Atlantic Ocean: Sisters Peak	hydrothermal vent metagenome	75903	4.8058 N	12.3742 W	0.0036	HSL3-7	hydrothermal vent
SRR2547554	2013-10-01	10-30 cm	USA: Huntington Beach, CA	beach sand metagenome	2987330	33.66 N	118.00 W	0	HSL3-7	sediment
SRR2533254	2014-11-15	missing	China:Beijing	soil metagenome	1276612	39.95 N	116.27999999 E	0	HSL3-7	sediment
SRR2349961	2011-09-01	0-2 cm	France:Vitrolles	microbial mat metagenome	71093	43.452570 N	5.230085 E	0.0001	HSL3-7	microbial mat
SRR2349956	2011-04-01	0-2 cm	France:Berre l'Etang	microbial mat metagenome	116879	43.484946 N	5.188452 E	0	HSL3-7	microbial mat
SRR2349942	2012-04-01	0-2 cm	France:Vitrolles	microbial mat metagenome	106112	43.452570 N	5.230085 E	0.0001	HSL3-7	microbial mat
SRR2349870	2011-09-01	0-2 cm	France:Vitrolles	microbial mat metagenome	140114	43.452570 N	5.230085 E	0.0002	HSL3-7	microbial mat
SRR2136643	2012-10-20	missing	China: Harbin City, Heilongjiang Province	bioreactor metagenome	205609	45.76 N	126.69 E	0.0001	HSL3-7	bioreator
SRR2136254	2011-09-01	missing	USA: Oregon Offshore, Hydrate Ridge	marine metagenome	33656	44.6667 N	125.10 W	0.0001	HSL3-7	seep
SRR2136252	2011-09-01	missing	USA: Oregon Offshore, Hydrate Ridge	marine metagenome	41319	44.6667 N	125.10 W	0.0001	HSL3-7	seep
SRR2136251	2011-09-01	missing	USA: Oregon Offshore, Hydrate Ridge	marine metagenome	25262	44.6667 N	125.10 W	0.0002	HSL3-7	seep
SRR2136249	2011-09-01	missing	USA: Oregon Offshore, Hydrate Ridge	marine metagenome	44740	44.6667 N	125.10 W	0.0034	HSL3-7	seep
SRR2130166	2013-06-01	missing	Italy: Mar Piccolo of Taranto	marine sediment metagenome	27200	40.4828 N	17.2403 E	0.0005	HSL3-7	sediment
SRR2130164	2013-06-01	missing	Italy: Mar Piccolo of Taranto	marine sediment metagenome	10947	40.4806 N	17.2953 E	0.0002	HSL3-7	sediment
SRR2130163	2013-06-01	missing	Italy: Mar Piccolo of Taranto	marine sediment metagenome	17328	40.485 N	17.2803 E	0.0003	HSL3-7	sediment
SRR2130161	2013-06-01	missing	Italy: Mar Piccolo of Taranto	marine sediment metagenome	51339	40.4969 N	17.2619 E	0.0005	HSL3-7	sediment
SRR2130160	2013-06-01	missing	Italy: Mar Piccolo of Taranto	marine sediment metagenome	24875	40.4889 N	17.2558 E	0.0007	HSL3-7	sediment
SRR2130157	2013-06-01	missing	Italy: Mar Piccolo of Taranto	marine sediment metagenome	41874	40.4789 N	17.2453 E	0.0006	HSL3-7	sediment
SRR2130156	2013-06-01	missing	Italy: Mar Piccolo of Taranto	marine sediment metagenome	44608	40.4781 N	17.2369 E	0	HSL3-7	sediment
SRR2127948	2014-09-26	missing	China: Baolige oilfield	crude oil metagenome	148319	44.81 N	115.80 E	0	HSL3-7	sediment
SRR2080568	2012-05-25	missing	Puerto Rico: Luquillo LTER	soil metagenome	9347	18.32428 N	65.8135 W	0.0013	HSL3-7	water
SRR2032990	2013-08-20	0-20 cm	Brazil: Salinopolis, Para	soil metagenome	27322	0.63203 S	47.36260 W	0.0108	HSL3-7	mangrovesediment
SRR2032989	2013-08-20	0-20 cm	Brazil: Salinopolis, Para	soil metagenome	43845	0.63225 S	47.36247 W	0.0024	HSL3-7	mangrovesediment
SRR2032988	2013-08-20	0-20 cm	Brazil: Salinopolis, Para	soil metagenome	21949	0.63225 S	47.36246 W	0.0031	HSL3-7	mangrovesediment
SRR2032987	2013-08-20	0-20 cm	Brazil: Salinopolis, Para	soil metagenome	19217	0.63225 S	47.36245 W	0.002	HSL3-7	mangrovesediment
SRR2032986	2013-08-20	0-20 cm	Brazil: Salinopolis, Para	soil metagenome	26987	0.63246 S	47.36227 W	0.0019	HSL3-7	mangrovesediment
SRR2032985	2013-08-20	0-20 cm	Brazil: Salinopolis, Para	soil metagenome	29593	0.63246 S	47.36226 W	0.0008	HSL3-7	mangrovesediment
SRR2032984	2013-08-20	0-20 cm	Brazil: Salinopolis, Para	soil metagenome	26589	0.63246 S	47.36225 W	0.0021	HSL3-7	mangrovesediment
SRR2032983	2013-08-20	0-20 cm	Brazil: Salinopolis, Para	soil metagenome	42857	0.63225 S	47.36213 W	0.0068	HSL3-7	mangrovesediment
SRR2032982	2013-08-20	0-20 cm	Brazil: Salinopolis, Para	soil metagenome	63404	0.63225 S	47.36212 W	0.0054	HSL3-7	mangrovesediment
SRR2032981	2013-08-20	0-20 cm	Brazil: Salinopolis, Para	soil metagenome	36345	0.63225 S	47.36211 W	0.0072	HSL3-7	mangrovesediment
SRR2032979	2013-11-20	0-20 cm	Brazil: Paranagua, Parana	soil metagenome	116798	25.54879 S	48.47174 W	0.0002	HSL3-7	mangrovesediment
SRR2032978	2013-11-20	0-20 cm	Brazil: Paranagua, Parana	soil metagenome	34053	25.54879 S	48.47173 W	0.0003	HSL3-7	mangrovesediment
SRR2032977	2013-11-20	0-20 cm	Brazil: Paranagua, Parana	soil metagenome	32617	25.54879 S	48.47172 W	0.0002	HSL3-7	mangrovesediment
SRR2032975	2013-11-20	0-20 cm	Brazil: Paranagua, Parana	soil metagenome	21889	25.54867 S	48.47156 W	0.0008	HSL3-7	mangrovesediment
SRR2032974	2013-11-20	0-20 cm	Brazil: Paranagua, Parana	soil metagenome	32528	25.54867 S	48.47155 W	0.0006	HSL3-7	mangrovesediment
SRR2032973	2013-11-20	0-20 cm	Brazil: Paranagua, Parana	soil metagenome	30891	25.54880 S	48.47158 W	0.0009	HSL3-7	mangrovesediment
SRR2032972	2013-11-20	0-20 cm	Brazil: Paranagua, Parana	soil metagenome	17680	25.54880 S	48.47157 W	0.0012	HSL3-7	mangrovesediment
SRR2032971	2013-11-20	0-20 cm	Brazil: Paranagua, Parana	soil metagenome	15629	25.54880 S	48.47156 W	0.0019	HSL3-7	mangrovesediment
SRR2032970	2013-11-20	0-20 cm	Brazil: Paranagua, Parana	soil metagenome	25318	25.54870 S	48.47158 W	0.0003	HSL3-7	mangrovesediment
SRR2032966	2013-11-20	0-20 cm	Brazil: Paranagua, Parana	soil metagenome	46400	25.54870 S	48.47156 W	0.0001	HSL3-7	mangrovesediment
SRR2032965	2013-11-20	0-20 cm	Brazil: Paranagua, Parana	soil metagenome	46401	25.54868 S	48.47168 W	0	HSL3-7	mangrovesediment
SRR2032963	2013-11-20	0-20 cm	Brazil: Paranagua, Parana	soil metagenome	23556	25.54868 S	48.47166 W	0.0001	HSL3-7	mangrovesediment
SRR2032962	2013-11-03	0-20 cm	Brazil: Fortim, Ceara	soil metagenome	63125	4.44649 S	37.78138 W	0.0013	HSL3-7	mangrovesediment
SRR2032961	2013-11-03	0-20 cm	Brazil: Fortim, Ceara	soil metagenome	29304	4.44649 S	37.78137 W	0.0033	HSL3-7	mangrovesediment
SRR2032960	2013-11-03	0-20 cm	Brazil: Fortim, Ceara	soil metagenome	33113	4.44649 S	37.78136 W	0.004	HSL3-7	mangrovesediment
SRR2032959	2013-11-03	0-20 cm	Brazil: Fortim, Ceara	soil metagenome	25560	4.44646 S	37.78131 W	0.0022	HSL3-7	mangrovesediment
SRR2032958	2013-11-03	0-20 cm	Brazil: Fortim, Ceara	soil metagenome	64139	4.44646 S	37.78130 W	0.0015	HSL3-7	mangrovesediment
SRR2032956	2013-11-03	0-20 cm	Brazil: Fortim, Ceara	soil metagenome	31821	4.44646 S	37.78129 W	0.0005	HSL3-7	mangrovesediment
SRR2032955	2013-11-03	0-20 cm	Brazil: Fortim, Ceara	soil metagenome	48833	4.44730 S	37.78146 W	0.0022	HSL3-7	mangrovesediment
SRR2032954	2013-11-03	0-20 cm	Brazil: Fortim, Ceara	soil metagenome	23594	4.44730 S	37.78145 W	0.0044	HSL3-7	mangrovesediment
SRR2032953	2013-11-03	0-20 cm	Brazil: Fortim, Ceara	soil metagenome	22266	4.44730 S	37.78144 W	0.0021	HSL3-7	mangrovesediment
SRR2032952	2013-11-03	0-20 cm	Brazil: Fortim, Ceara	soil metagenome	38565	4.44798 S	37.78178 W	0.0003	HSL3-7	mangrovesediment
SRR2032951	2013-11-03	0-20 cm	Brazil: Fortim, Ceara	soil metagenome	56401	4.44798 S	37.78177 W	0.0017	HSL3-7	mangrovesediment
SRR2032950	2013-11-03	0-20 cm	Brazil: Fortim, Ceara	soil metagenome	22881	4.44798 S	37.78176 W	0.0031	HSL3-7	mangrovesediment
SRR2032949	2013-11-03	0-20 cm	Brazil: Fortim, Ceara	soil metagenome	63918	4.44803 S	37.78156 W	0.0061	HSL3-7	mangrovesediment
SRR2032948	2013-11-03	0-20 cm	Brazil: Fortim, Ceara	soil metagenome	60558	4.44803 S	37.78155 W	0.0028	HSL3-7	mangrovesediment
SRR2032947	2013-11-03	0-20 cm	Brazil: Fortim, Ceara	soil metagenome	38247	4.44803 S	37.78154 W	0.0045	HSL3-7	mangrovesediment
SRR2032943	2013-11-04	0-20 cm	Brazil: Icapui, Ceara	soil metagenome	32024	4.69245 S	37.35206 W	0	HSL3-7	mangrovesediment
SRR2032941	2013-11-04	0-20 cm	Brazil: Icapui, Ceara	soil metagenome	82332	4.69201 S	37.35395 W	0	HSL3-7	mangrovesediment
SRR2032938	2013-11-04	0-20 cm	Brazil: Icapui, Ceara	soil metagenome	33597	4.69193 S	37.35313 W	0.0001	HSL3-7	mangrovesediment
SRR2032936	2013-11-04	0-20 cm	Brazil: Icapui, Ceara	soil metagenome	38510	4.69193 S	37.35203 W	0.0001	HSL3-7	mangrovesediment
SRR2032933	2013-11-04	0-20 cm	Brazil: Icapui, Ceara	soil metagenome	36467	4.69193 S	37.35201 W	0.0004	HSL3-7	mangrovesediment
SRR2032931	2013-11-04	0-20 cm	Brazil: Icapui, Ceara	soil metagenome	35933	4.69152 S	37.35296 W	0.0001	HSL3-7	mangrovesediment
SRR2032928	2013-11-21	0-20 cm	Brazil: Guaratuba, Parana	soil metagenome	21555	25.87483 S	48.62782 W	0.0002	HSL3-7	mangrovesediment
SRR2032927	2013-11-21	0-20 cm	Brazil: Guaratuba, Parana	soil metagenome	32127	25.87483 S	48.62781 W	0.0006	HSL3-7	mangrovesediment
SRR2032926	2013-11-21	0-20 cm	Brazil: Guaratuba, Parana	soil metagenome	23492	25.87483 S	48.62780 W	0.0007	HSL3-7	mangrovesediment
SRR2032925	2013-11-21	0-20 cm	Brazil: Guaratuba, Parana	soil metagenome	28634	25.87477 S	48.62768 W	0.0008	HSL3-7	mangrovesediment
SRR2032924	2013-11-21	0-20 cm	Brazil: Guaratuba, Parana	soil metagenome	24877	25.87477 S	48.62767 W	0.0016	HSL3-7	mangrovesediment
SRR2032922	2013-11-21	0-20 cm	Brazil: Guaratuba, Parana	soil metagenome	36074	25.87477 S	48.62766 W	0.0004	HSL3-7	mangrovesediment
SRR2032920	2013-11-21	0-20 cm	Brazil: Guaratuba, Parana	soil metagenome	18397	25.87489 S	48.62768 W	0.0004	HSL3-7	mangrovesediment
SRR2032919	2013-11-21	0-20 cm	Brazil: Guaratuba, Parana	soil metagenome	21062	25.87489 S	48.62767 W	0.0007	HSL3-7	mangrovesediment
SRR2032918	2013-11-21	0-20 cm	Brazil: Guaratuba, Parana	soil metagenome	17400	25.87489 S	48.62766 W	0.0015	HSL3-7	mangrovesediment
SRR2032916	2013-11-21	0-20 cm	Brazil: Guaratuba, Parana	soil metagenome	32318	25.87478 S	48.62753 W	0.0006	HSL3-7	mangrovesediment
SRR2032915	2013-11-21	0-20 cm	Brazil: Guaratuba, Parana	soil metagenome	50239	25.87478 S	48.62752 W	0.0009	HSL3-7	mangrovesediment
SRR2032914	2013-11-21	0-20 cm	Brazil: Guaratuba, Parana	soil metagenome	10361	25.87478 S	48.62751 W	0.0027	HSL3-7	mangrovesediment
SRR2032913	2013-11-21	0-20 cm	Brazil: Guaratuba, Parana	soil metagenome	43478	25.87467 S	48.62763 W	0	HSL3-7	mangrovesediment
SRR2032912	2013-11-21	0-20 cm	Brazil: Guaratuba, Parana	soil metagenome	45084	25.87467 S	48.62762 W	0.0009	HSL3-7	mangrovesediment
SRR2032909	2013-10-18	0-20 cm	Brazil: Fortaleza, Ceara	soil metagenome	34041	3.77894 S	38.43972 W	0.0006	HSL3-7	mangrovesediment
SRR2032908	2013-10-18	0-20 cm	Brazil: Fortaleza, Ceara	soil metagenome	44271	3.77894 S	38.43971 W	0.0012	HSL3-7	mangrovesediment
SRR2032906	2013-10-18	0-20 cm	Brazil: Fortaleza, Ceara	soil metagenome	33053	3.77894 S	38.43970 W	0.0007	HSL3-7	mangrovesediment
SRR2032905	2013-10-18	0-20 cm	Brazil: Fortaleza, Ceara	soil metagenome	49139	3.77886 S	38.43940 W	0.0032	HSL3-7	mangrovesediment
SRR2032904	2013-10-18	0-20 cm	Brazil: Fortaleza, Ceara	soil metagenome	52474	3.77886 S	38.43939 W	0.001	HSL3-7	mangrovesediment
SRR2032903	2013-10-18	0-20 cm	Brazil: Fortaleza, Ceara	soil metagenome	41159	3.77886 S	38.43938 W	0.0018	HSL3-7	mangrovesediment
SRR2032902	2013-10-18	0-20 cm	Brazil: Fortaleza, Ceara	soil metagenome	87086	3.77874 S	38.44013 W	0.0004	HSL3-7	mangrovesediment
SRR2032901	2013-10-18	0-20 cm	Brazil: Fortaleza, Ceara	soil metagenome	33644	3.77874 S	38.44012 W	0.0004	HSL3-7	mangrovesediment
SRR2032900	2013-10-18	0-20 cm	Brazil: Fortaleza, Ceara	soil metagenome	41081	3.77874 S	38.44011 W	0.0004	HSL3-7	mangrovesediment
SRR2032899	2013-10-18	0-20 cm	Brazil: Fortaleza, Ceara	soil metagenome	34844	3.77923 S	38.44007 W	0.0002	HSL3-7	mangrovesediment
SRR2032897	2013-10-18	0-20 cm	Brazil: Fortaleza, Ceara	soil metagenome	31353	3.77923 S	38.44006 W	0.0016	HSL3-7	mangrovesediment
SRR2032896	2013-10-18	0-20 cm	Brazil: Fortaleza, Ceara	soil metagenome	31290	3.77923 S	38.44005 W	0.0008	HSL3-7	mangrovesediment
SRR2032895	2013-10-18	0-20 cm	Brazil: Fortaleza, Ceara	soil metagenome	41304	3.77928 S	38.43967 W	0.0005	HSL3-7	mangrovesediment
SRR2032894	2013-10-18	0-20 cm	Brazil: Fortaleza, Ceara	soil metagenome	42214	3.77928 S	38.43966 W	0.0012	HSL3-7	mangrovesediment
SRR2032893	2013-10-18	0-20 cm	Brazil: Fortaleza, Ceara	soil metagenome	20172	3.77928 S	38.43965 W	0.0013	HSL3-7	mangrovesediment
SRR2032887	2013-08-20	0-20 cm	Brazil: Salinopolis, Para	soil metagenome	39265	0.63240 S	47.36280 W	0.0006	HSL3-7	mangrovesediment
SRR2032886	2013-08-20	0-20 cm	Brazil: Salinopolis, Para	soil metagenome	26643	0.63240 S	47.36279 W	0.0003	HSL3-7	mangrovesediment
SRR2032885	2013-08-20	0-20 cm	Brazil: Salinopolis, Para	soil metagenome	28129	0.63240 S	47.36278 W	0.0006	HSL3-7	mangrovesediment
SRR2032884	2013-08-20	0-20 cm	Brazil: Salinopolis, Para	soil metagenome	34226	0.63203 S	47.36262 W	0.0072	HSL3-7	mangrovesediment
SRR2032883	2013-08-20	0-20 cm	Brazil: Salinopolis, Para	soil metagenome	38816	0.63203 S	47.36261 W	0.0059	HSL3-7	mangrovesediment
SRR2027313	2013-08-21	0-20 cm	Brazil: Braganca, Para	soil metagenome	39728	0.8413 S	46.640234 W	0.0145	HSL3-7	mangrovesediment
SRR2027271	2013-08-21	0-20 cm	Brazil: Braganca, Para	soil metagenome	25650	0.8413 S	46.640233 W	0.0058	HSL3-7	mangrovesediment
SRR2027257	2013-08-21	0-20 cm	Brazil: Braganca, Para	soil metagenome	24527	0.84115 S	46.64011 W	0.008	HSL3-7	mangrovesediment
SRR2026993	2013-08-21	0-20 cm	Brazil: Braganca, Para	soil metagenome	24569	0.84115 S	46.64010 W	0.008	HSL3-7	mangrovesediment
SRR2026989	2013-08-21	0-20 cm	Brazil: Braganca, Para	soil metagenome	9831	0.84115 S	46.64010 W	0.0052	HSL3-7	mangrovesediment
SRR2002423	2013-06-27	0.05-0.1 m	USA:Louisiana,Bayou Dularge	salt marsh metagenome	207689	29.2868 N	90.8883 W	0.0001	HSL3-7	sediment
SRR2002411	2013-06-27	0.05-0.1 m	USA:Louisiana,Bayou Dularge	salt marsh metagenome	169403	29.2868 N	90.8883 W	0.001	HSL3-7	sediment
SRR2002410	2013-06-27	0.05-0.1 m	USA:Louisiana,Bayou Dularge	salt marsh metagenome	135318	29.2868 N	90.8883 W	0.0033	HSL3-7	sediment
SRR2002407	2013-06-27	0.05-0.1 m	USA:Louisiana,Bayou Dularge	salt marsh metagenome	241273	29.2868 N	90.8883 W	0.0001	HSL3-7	sediment
SRR2002406	2013-06-27	0.05-0.1 m	USA:Louisiana,Bayou Dularge	salt marsh metagenome	279851	29.2868 N	90.8883 W	0.0005	HSL3-7	sediment
SRR2002305	2013-06-27	missing	USA:Louisiana,Bayou Dularge	sediment metagenome	57652	29.2868 N	90.8883 W	0.0029	HSL3-7	sediment
SRR2002304	2013-06-27	missing	USA:Louisiana,Bayou Dularge	sediment metagenome	52063	29.2868 N	90.8883 W	0.0085	HSL3-7	sediment
SRR2002301	2013-06-27	missing	USA:Louisiana,Bayou Dularge	sediment metagenome	73310	29.2868 N	90.8883 W	0.0004	HSL3-7	sediment
SRR2002300	2013-06-27	missing	USA:Louisiana,Bayou Dularge	sediment metagenome	94778	29.2868 N	90.8883 W	0.0013	HSL3-7	sediment
SRR2000212	2013-09-01	missing	France: Pointe de Cl_guer, Roscoff	marine sediment metagenome	35274	48.7269 N	3.9766 W	0	HSL3-7	sediment
SRR2000204	2013-09-01	missing	France: Penar de Vil, Roscoff	rhizosphere metagenome	38982	48.6909 N	3.9569 W	0.002	HSL3-7	Associated with marine animal and plant
SRR2000203	2013-09-01	missing	France: Penar de Vil, Roscoff	rhizosphere metagenome	56928	48.6909 N	3.9569 W	0.0019	HSL3-7	Associated with marine animal and plant
SRR2000202	2013-09-01	missing	France: Penar de Vil, Roscoff	rhizosphere metagenome	30421	48.6909 N	3.9569 W	0.0012	HSL3-7	Associated with marine animal and plant
SRR2000201	2013-09-01	missing	France: Penar de Vil, Roscoff	rhizosphere metagenome	48402	48.6909 N	3.9569 W	0.0008	HSL3-7	Associated with marine animal and plant
SRR2000200	2013-09-01	missing	France: Penar de Vil, Roscoff	rhizosphere metagenome	94030	48.6909 N	3.9569 W	0.0004	HSL3-7	Associated with marine animal and plant
SRR2000199	2013-09-01	missing	France: Pointe de Cl_guer, Roscoff	rhizosphere metagenome	33005	48.7269 N	3.9766 W	0.0003	HSL3-7	Associated with marine animal and plant
SRR2000198	2013-09-01	missing	France: Pointe de Cl_guer, Roscoff	rhizosphere metagenome	32663	48.7269 N	3.9766 W	0.0002	HSL3-7	Associated with marine animal and plant
SRR2000197	2013-09-01	missing	France: Pointe de Cl_guer, Roscoff	rhizosphere metagenome	54966	48.7269 N	3.9766 W	0.0003	HSL3-7	Associated with marine animal and plant
SRR2000195	2013-09-01	missing	France: Pointe de Cl_guer, Roscoff	rhizosphere metagenome	52156	48.7269 N	3.9766 W	0.0004	HSL3-7	Associated with marine animal and plant
SRR2000159	2013-06-01	missing	Portugal: Ria Formosa, Faro	seawater metagenome	53658	36.9988 N	7.8254 W	0.0001	HSL3-7	water
SRR2000158	2013-06-01	missing	Portugal: Ria Formosa, Faro	seawater metagenome	43186	36.9988 N	7.8254 W	0	HSL3-7	water
SRR1994770	2013-06-01	missing	Portugal: Ria Formosa, Faro	rhizosphere metagenome	29223	36.9988 N	7.8254 W	0.0001	HSL3-7	Associated with marine animal and plant
SRR1994768	2013-06-01	missing	Portugal: Ria Formosa, Faro	rhizosphere metagenome	54437	36.9988 N	7.8254 W	0.0001	HSL3-7	Associated with marine animal and plant
SRR1994763	2013-06-01	missing	Portugal: Ria Formosa, Faro	rhizosphere metagenome	30075	36.9988 N	7.8254 W	0.0002	HSL3-7	Associated with marine animal and plant
SRR1994760	2013-06-01	missing	Portugal: Ria Formosa, Faro	rhizosphere metagenome	42489	36.9988 N	7.8254 W	0	HSL3-7	Associated with marine animal and plant
SRR1980018	2014-10-15	missing	Israel:Eilat	plant metagenome	8111	29.549155 N	34.956275 E	0.0002	HSL3-7	Associated with marine animal and plant
SRR1952947	2013-07-28	26.89	USA	marine metagenome	271382	28.68 N	90.28 W	0	HSL3-7	water
SRR1948026	2013-09-23	Surface	China: yantai	marine sediment metagenome	39580	37.6 N	120.34 E	0.0001	HSL3-7	water
SRR1824408	2011	601	Pacific Ocean: Hydrate Ridge, offshore OR, USA	marine metagenome	49039	44.667079 N	125.10002 W	0	HSL3-7	seep
SRR1824407	2011	587	Pacific Ocean: Hydrate Ridge, offshore OR, USA	marine metagenome	36807	44.669463 N	125.09812 W	0.0001	HSL3-7	seep
SRR1824388	2011	787	Pacific Ocean: Hydrate Ridge, offshore OR, USA	marine metagenome	77220	44.568178 N	125.152887 W	0	HSL3-7	seep
SRR1824375	2011	601	Pacific Ocean: Hydrate Ridge, offshore OR, USA	marine metagenome	52991	44.667079 N	125.100033 W	0.0003	HSL3-7	seep
SRR1824367	2010	588	Pacific Ocean: Hydrate Ridge, offshore OR, USA	marine metagenome	46315	44.669499 N	125.09822 W	0.0001	HSL3-7	seep
SRR1824330	2011	588	Pacific Ocean: Hydrate Ridge, offshore OR, USA	marine metagenome	44109	44.669454 N	125.098145 W	0.0012	HSL3-7	seep
SRR1822669	2013-10-12	missing	USA: SW Mounds, Santa Monica Basin; offshore California	microbial mat metagenome	39931	33.64 N	118.80 W	0	HSL3-7	seep
SRR1819737	2010-08-09	0 m	USA: Hawaii	seawater metagenome	99753	21.43 N	157.79 W	0.0001	HSL3-7	water
SRR1819735	2010-08-09	0 m	USA: Hawaii	seawater metagenome	101854	21.43 N	157.79 W	0	HSL3-7	water
SRR1819727	2010-08-08	0 m	USA: Hawaii	seawater metagenome	105345	21.43 N	157.79 W	0	HSL3-7	water
SRR1623154	2011-04-05	20 cm	USA:North Carolina,Rachel Carson Reserve	marine sediment metagenome	154882	34.7221 N	76.6798 W	0	HSL3-7	sediment
SRR1623149	2011-04-05	20 cm	USA:North Carolina,Rachel Carson Reserve	marine sediment metagenome	167721	34.7221 N	76.6798 W	0	HSL3-7	sediment
SRR1623144	2011-04-02	20 cm	USA:Rhode Island,Prudence Island	marine sediment metagenome	82782	41.6249 N	71.3228 W	0	HSL3-7	sediment
SRR1623143	2011-04-07	20 cm	USA:South Carolina,ACE Basin Wildlife Refuge	marine sediment metagenome	131930	32.5576 N	80.4365 W	0	HSL3-7	sediment
SRR1623138	2011-04-03	20 cm	USA:Delaware,St. Jones Reserve	marine sediment metagenome	145038	39.0889 N	75.4363 W	0	HSL3-7	sediment
SRR1623134	2011-04-07	20 cm	USA:South Carolina,ACE Basin Wildlife Refuge	marine sediment metagenome	72920	32.5576 N	80.4365 W	0	HSL3-7	sediment
SRR1623129	2011-04-05	20 cm	USA:North Carolina,Rachel Carson Reserve	marine sediment metagenome	120289	34.7221 N	76.6798 W	0	HSL3-7	sediment
SRR1623122	2011-04-05	20 cm	USA:North Carolina,Rachel Carson Reserve	marine sediment metagenome	114419	34.7221 N	76.6798 W	0	HSL3-7	sediment
SRR1623120	2011-04-03	20 cm	USA:Delaware,St. Jones Reserve	marine sediment metagenome	132731	39.0889 N	75.4363 W	0	HSL3-7	sediment
SRR1623117	2011-04-07	20 cm	USA:South Carolina,ACE Basin Wildlife Refuge	marine sediment metagenome	116575	32.5576 N	80.4365 W	0	HSL3-7	sediment
SRR1623115	2011-04-07	20 cm	USA:South Carolina,ACE Basin Wildlife Refuge	marine sediment metagenome	232201	32.5576 N	80.4365 W	0	HSL3-7	sediment
SRR1623114	2011-04-07	20 cm	USA:South Carolina,ACE Basin Wildlife Refuge	marine sediment metagenome	112224	32.5576 N	80.4365 W	0	HSL3-7	sediment
SRR1623112	2011-04-07	20 cm	USA:South Carolina,ACE Basin Wildlife Refuge	marine sediment metagenome	48083	32.5576 N	80.4365 W	0	HSL3-7	sediment
SRR1623108	2011-04-07	20 cm	USA:South Carolina,ACE Basin Wildlife Refuge	marine sediment metagenome	93756	32.5576 N	80.4365 W	0	HSL3-7	sediment
SRR1623107	2011-04-07	20 cm	USA:South Carolina,ACE Basin Wildlife Refuge	marine sediment metagenome	128779	32.5576 N	80.4365 W	0.0001	HSL3-7	sediment
SRR1623106	2011-04-07	20 cm	USA:South Carolina,ACE Basin Wildlife Refuge	marine sediment metagenome	163607	32.5576 N	80.4365 W	0	HSL3-7	sediment
SRR1623103	2011-04-05	20 cm	USA:North Carolina,Rachel Carson Reserve	marine sediment metagenome	103938	34.7221 N	76.6798 W	0	HSL3-7	sediment
SRR1623102	2011-04-05	20 cm	USA:North Carolina,Rachel Carson Reserve	marine sediment metagenome	179362	34.7221 N	76.6798 W	0	HSL3-7	sediment
SRR1553261	2011-05-24	30	Canada: Sakinaw Lake, BC	aquatic metagenome	14168	40.968 N	124.226 W	0.0001	HSL3-7	water
SRR1553246	2011-01-27	36	Canada: Sakinaw Lake, BC	aquatic metagenome	12708	40.968 N	124.226 W	0.005	HSL3-7	water
SRR1552493	2007-06-05	30	Canada: Sakinaw Lake, BC	aquatic metagenome	13369	40.968 N	124.226 W	0.0063	HSL3-7	water
SRR1448334	2012-12-01	0-10 cm	China:Huanghai Sea	marine sediment metagenome	9499	39.016 N	121.705 E	0.0008	HSL3-7	sediment
SRR1303726	2009-01-13	Surface	China:Qinghai Province	soil metagenome	63641	37.2 N	96.8 E	0	HSL3-7	sediment
SRR1221617	2010-06-29	1 cm	Pacific Ocean: Gulf of California, Southern Trough	marine sediment metagenome	2947	27.00 N	111.24 W	0.0003	HSL3-7	sediment
SRR1221559	2010-06-19	11 cm	Pacific Ocean: Gulf of California, Sonora Margin	marine sediment metagenome	5515	27.35 N	111.28 W	0.0018	HSL3-7	sediment
SRR1221558	2010-06-19	11 cm	Pacific Ocean: Gulf of California, Sonora Margin	marine sediment metagenome	5034	27.35 N	111.28 W	0.0018	HSL3-7	sediment
SRR1221427	2010-06-19	1 cm	Pacific Ocean: Gulf of California, Sonora Margin	marine sediment metagenome	3888	27.35 N	111.28 W	0.001	HSL3-7	sediment
ERR867943	missing	0	missing	marine metagenome	33956	16.828664 S	32.7747 E	0.0001	HSL3-7	water
ERR867658	missing	2	missing	marine metagenome	30990	9.036667 S	32.74675 E	0	HSL3-7	water
ERR648109	2010-04-21	466	Baltic Sea	sediment metagenome	141650	18.1426 S	58.3591 E	0.0003	HSL3-7	sediment
ERR3262600	missing	13	missing	marine metagenome	64898	43.31N	15.5732 E	0	HSL3-7	water
ERR3245510	2018-04-05	0.20	Portugal	bacterium	160241	40.60 N	8.68 E	0	HSL3-7	water
ERR2604264	2015-02-12	126.78	Baltic Sea	marine metagenome	39842	56.34 S	19.37 W	0.0004	HSL3-7	water
ERR2597258	2014-07-21	missing	China	metagenome	8458	39.54 N	116.16 E	0.0001	HSL3-7	Associated with marine animal and plant
ERR2597223	2016-11-21	missing	China	metagenome	5878	39.54 N	116.16 E	0.0002	HSL3-7	Associated with marine animal and plant
ERR2597072	2015-05-02	missing	China	metagenome	4409	39.54 N	116.16 E	0.0002	HSL3-7	Associated with marine animal and plant
ERR2309095	2016-08-30	missing	South Korea	Homo sapiens	104997	127.051299 S	37.593949 W	0	HSL3-7	Associated with marine animal and plant
ERR2264984	2016-01-05	missing	China	metagenome	48887	39.9 N	116. 3 E	0	HSL3-7	Associated with marine animal and plant
ERR2264820	2016-01-05	missing	China	metagenome	53740	39.9 N	116. 3 E	0	HSL3-7	Associated with marine animal and plant
ERR2264817	2016-01-05	missing	China	metagenome	53819	39.9 N	116. 3 E	0	HSL3-7	Associated with marine animal and plant
ERR2109137	2009-03-11	0-0.05	USA	metagenomes	17679	25,91333 N	81.506944 W	0.0001	HSL3-7	Associated with marine animal and plant
ERR2109129	2009-03-11	0-0.05	USA	metagenomes	6373	27,28333 N	80.216667W	0.0019	HSL3-7	Associated with marine animal and plant
ERR2109115	2009-03-11	0-0.05	USA	metagenomes	7827	27,5525 N	80.3275W	0.0001	HSL3-7	Associated with marine animal and plant
ERR2093220	2015-11-01	missing	India	insect gut metagenome	437491	13.0376 N	77.6426 W	0	HSL3-7	Associated with marine animal and plant
ERR1942887	missing	0.1	Australia:NT,Darwin	sediment metagenome	98267	12.51 S	130.94 E	0	HSL3-7	sediment
ERR1942810	missing	0.1	Australia:NT,Darwin	sediment metagenome	60939	12.51 S	130.9 E	0.0002	HSL3-7	sediment
ERR1942805	missing	0.1	Australia:NT,Darwin	sediment metagenome	43769	12.51 S	130.9 E	0	HSL3-7	sediment
ERR1942784	missing	0.5	Australia:NT,Darwin	estuary metagenome	102884	12.51 S	130.94 E	0	HSL3-7	water
ERR1942656	missing	0.1	Australia:NT,Darwin	sediment metagenome	38305	12.51 S	130.9 E	0.0001	HSL3-7	sediment
ERR1942633	missing	0.5	Australia:NT,Darwin	estuary metagenome	48717	12.51 S	130.94 E	0	HSL3-7	water
ERR1942376	missing	0.1	Australia:NT,Darwin	sediment metagenome	33921	12.51 S	130.9 E	0	HSL3-7	sediment
ERR1767167	2015	missing	Canada	aquatic metagenome	155860	69.57541 N	138.89723 E	0	HSL3-7	water
ERR1665267	2011/06/14/2011/07/23	1766	Pacific Ocean	hydrothermal vent metagenome	219307	3.728119 N	151.679793 E	0	HSL3-7	hydrothermal vent
ERR1665265	2011/06/14/2011/07/23	1685	Pacific Ocean	hydrothermal vent metagenome	76245	3.728119 N	151.675313 E	0.0002	HSL3-7	hydrothermal vent
ERR1665263	2011/06/14/2011/07/23	1685	Pacific Ocean	hydrothermal vent metagenome	72139	3.728119 N	151.675333 E	0.0002	HSL3-7	hydrothermal vent
ERR1665258	2011/06/14/2011/07/23	1480	Pacific Ocean	hydrothermal vent metagenome	16274	3.728119 N	152.106268 E	0.0001	HSL3-7	hydrothermal vent
ERR1665255	2011/06/14/2011/07/23	1207	Pacific Ocean	hydrothermal vent metagenome	142280	3.728119 N	152.1007167 E	0	HSL3-7	hydrothermal vent
ERR1665251	2011/06/14/2011/07/23	1200	Pacific Ocean	hydrothermal vent metagenome	122459	3.799288 N	152.101383 E	0.0001	HSL3-7	hydrothermal vent
ERR1665246	2011/06/14/2011/07/23	1154	Pacific Ocean	hydrothermal vent metagenome	259063	3.799910667 N	152.1008583 E	0.0001	HSL3-7	hydrothermal vent
ERR1665245	2011/06/14/2011/07/23	1218	Pacific Ocean	hydrothermal vent metagenome	207829	3.800638 N	152.100281 E	0.0001	HSL3-7	hydrothermal vent
ERR1665244	2011/06/14/2011/07/23	1225	Pacific Ocean	hydrothermal vent metagenome	41020	3.8014 N	152.101826 E	0	HSL3-7	hydrothermal vent
ERR1665241	2011/06/14/2011/07/23	1709	Pacific Ocean	hydrothermal vent metagenome	21129	3.7283 N	151.672427 E	0.0001	HSL3-7	hydrothermal vent
ERR1665227	2011/06/14/2011/07/23	1647	Pacific Ocean	hydrothermal vent metagenome	65997	3.728074167 N	151.6693127 E	0.0007	HSL3-7	hydrothermal vent
ERR1665226	2011/06/14/2011/07/23	1647	Pacific Ocean	hydrothermal vent metagenome	58606	3.728074167 N	151.6693127 E	0.0002	HSL3-7	hydrothermal vent
ERR1597382	2015-03-11	missing	Saudi Arabia	metagenome	564102	21.8060701 N	39.0352522 W	0	HSL3-7	water
ERR1597362	2015-02-23	missing	Saudi Arabia	metagenome	637269	21.8060701 N	39.0352522 W	0	HSL3-7	water
ERR1597361	2015-02-23	missing	Saudi Arabia	metagenome	649870	21.8060701 N	39.0352522 W	0	HSL3-7	water
ERR1597359	2015-02-23	missing	Saudi Arabia	metagenome	635426	21.8060701 N	39.0352522 W	0	HSL3-7	water
DRR099589	2014/8/25T15Z	5 m	Japan:Osaka, Misaki, Tanigawa Fishing Port	marine metagenome	134472	34.3244 N	135.1208 E	0	HSL3-7	sediment
DRR099585	2014/8/25T03Z	5 m	Japan:Osaka, Misaki, Tanigawa Fishing Port	marine metagenome	139869	34.3244 N	135.1208 E	0	HSL3-7	sediment
DRR092427	2016-06-03	missing	China:Zhejiang, Ningbo, Zhanqi, Chunlin farm	seawater metagenome	22077	29.53 N	121.5 E	0	HSL3-7	water
DRR061191	2012-11-09	20-40 mm	Japan:Miyagi, Higashi-matsushima	sediment metagenome	57174	38.25 N	141.14 E	0.0086	HSL3-7	sediment
DRR061190	2012-11-09	20-40 mm	Japan:Miyagi, Higashi-matsushima	sediment metagenome	69094	38.25 N	141.14 E	0.0002	HSL3-7	sediment
DRR061189	2012-11-09	20-40 mm	Japan:Miyagi, Higashi-matsushima	sediment metagenome	77964	38.25 N	141.14 E	0.0045	HSL3-7	sediment
DRR061188	2012-11-09	20-40 mm	Japan:Miyagi, Higashi-matsushima	sediment metagenome	46255	38.25 N	141.14 E	0.0001	HSL3-7	sediment
DRR061187	2012-11-09	20-40 mm	Japan:Miyagi, Higashi-matsushima	sediment metagenome	73860	38.25 N	141.14 E	0.0059	HSL3-7	sediment
DRR061186	2012-11-09	20-40 mm	Japan:Miyagi, Higashi-matsushima	sediment metagenome	73814	38.25 N	141.14 E	0.0001	HSL3-7	sediment
DRR061185	2012-11-09	20-40 mm	Japan:Miyagi, Higashi-matsushima	sediment metagenome	71844	38.25 N	141.14 E	0.0144	HSL3-7	sediment
DRR061184	2012-11-09	20-40 mm	Japan:Miyagi, Higashi-matsushima	sediment metagenome	90078	38.25 N	141.14 E	0.0011	HSL3-7	sediment
DRR061183	2012-11-09	20-40 mm	Japan:Miyagi, Higashi-matsushima	sediment metagenome	63533	38.25 N	141.14 E	0.0505	HSL3-7	sediment
DRR061182	2012-11-09	20-40 mm	Japan:Miyagi, Higashi-matsushima	sediment metagenome	75206	38.25 N	141.14 E	0.0016	HSL3-7	sediment
DRR061181	2012-11-09	20-40 mm	Japan:Miyagi, Higashi-matsushima	sediment metagenome	77162	38.25 N	141.14 E	0.0328	HSL3-7	sediment
DRR061179	2012-11-09	20-40 mm	Japan:Miyagi, Higashi-matsushima	sediment metagenome	89150	38.25 N	141.14 E	0.0004	HSL3-7	sediment
DRR061178	2012-11-09	20-40 mm	Japan:Miyagi, Higashi-matsushima	sediment metagenome	105243	38.25 N	141.14 E	0.0002	HSL3-7	sediment
DRR061171	2012-11-09	20-40 mm	Japan:Miyagi, Higashi-matsushima	sediment metagenome	70064	38.25 N	141.14 E	0.0001	HSL3-7	sediment
DRR061170	2012-11-09	20-40 mm	Japan:Miyagi, Higashi-matsushima	sediment metagenome	83462	38.25 N	141.14 E	0.0008	HSL3-7	sediment
DRR061169	2012-11-09	20-40 mm	Japan:Miyagi, Higashi-matsushima	sediment metagenome	76389	38.25 N	141.14 E	0.0002	HSL3-7	sediment
DRR061168	2012-11-09	20-40 mm	Japan:Miyagi, Higashi-matsushima	sediment metagenome	80129	38.25 N	141.14 E	0.0004	HSL3-7	sediment
DRR061167	2012-11-09	20-40 mm	Japan:Miyagi, Higashi-matsushima	sediment metagenome	79934	38.25 N	141.14 E	0.0005	HSL3-7	sediment
DRR061166	2012-11-09	20-40 mm	Japan:Miyagi, Higashi-matsushima	sediment metagenome	76547	38.25 N	141.14 E	0.0031	HSL3-7	sediment
DRR061165	2012-11-09	20-40 mm	Japan:Miyagi, Higashi-matsushima	sediment metagenome	85467	38.25 N	141.14 E	0.0033	HSL3-7	sediment
DRR061164	2012-11-09	20-40 mm	Japan:Miyagi, Higashi-matsushima	sediment metagenome	72487	38.25 N	141.14 E	0.0123	HSL3-7	sediment
DRR061163	2012-11-09	20-40 mm	Japan:Miyagi, Higashi-matsushima	sediment metagenome	84061	38.25 N	141.14 E	0.0079	HSL3-7	sediment
DRR061162	2012-11-09	20-40 mm	Japan:Miyagi, Higashi-matsushima	sediment metagenome	86977	38.25 N	141.14 E	0.025	HSL3-7	sediment
DRR061161	2012-11-09	20-40 mm	Japan:Miyagi, Higashi-matsushima	sediment metagenome	76536	38.25 N	141.14 E	0.0119	HSL3-7	sediment
DRR061160	2012-11-09	20-40 mm	Japan:Miyagi, Higashi-matsushima	sediment metagenome	81739	38.25 N	141.14 E	0.0387	HSL3-7	sediment
DRR061159	2012-11-09	20-40 mm	Japan:Miyagi, Higashi-matsushima	sediment metagenome	83552	38.25 N	141.14 E	0.0272	HSL3-7	sediment
DRR061158	2012-11-09	20-40 mm	Japan:Miyagi, Higashi-matsushima	sediment metagenome	71904	38.25 N	141.14 E	0.0248	HSL3-7	sediment
DRR061157	2012-11-09	20-40 mm	Japan:Miyagi, Higashi-matsushima	sediment metagenome	77406	38.25 N	141.14 E	0.0166	HSL3-7	sediment
DRR061156	2012-11-09	20-40 mm	Japan:Miyagi, Higashi-matsushima	sediment metagenome	79689	38.25 N	141.14 E	0.0039	HSL3-7	sediment
DRR061155	2012-11-09	20-40 mm	Japan:Miyagi, Higashi-matsushima	sediment metagenome	79686	38.25 N	141.14 E	0.0053	HSL3-7	sediment
DRR061154	2012-11-09	20-40 mm	Japan:Miyagi, Higashi-matsushima	sediment metagenome	80330	38.25 N	141.14 E	0.0001	HSL3-7	sediment
DRR061146	2011-12-13	20-40 mm	Japan:Miyagi, Higashi-matsushima	sediment metagenome	50033	38.25 N	141.14 E	0.0001	HSL3-7	sediment
DRR061145	2011-12-13	20-40 mm	Japan:Miyagi, Higashi-matsushima	sediment metagenome	47151	38.25 N	141.14 E	0.0002	HSL3-7	sediment
DRR061144	2011-12-13	20-40 mm	Japan:Miyagi, Higashi-matsushima	sediment metagenome	53251	38.25 N	141.14 E	0.0001	HSL3-7	sediment
DRR061137	2011-12-13	0-2 mm	Japan:Miyagi, Higashi-matsushima	sediment metagenome	51983	38.25 N	141.14 E	0.0083	HSL3-7	sediment
DRR061136	2011-12-13	0-2 mm	Japan:Miyagi, Higashi-matsushima	sediment metagenome	48904	38.25 N	141.14 E	0.0067	HSL3-7	sediment
DRR061135	2011-12-13	0-2 mm	Japan:Miyagi, Higashi-matsushima	sediment metagenome	44360	38.25 N	141.14 E	0.0053	HSL3-7	sediment
DRR034104	2011-05-05	0-5 cm	China:Liaohe Delta wetland	soil metagenome	3150	41.0392 N	121.8688 E	0.0016	HSL3-7	sediment
DRR034038	2012-06-09	0-5 cm	China: Liaohe Delta wetland	sediment metagenome	1605	41.1774 N	121.6881 E	0.0006	HSL3-7	sediment
DRR034036	2012-06-09	20-25 cm	China: Liaohe Delta wetland	sediment metagenome	2552	41.1594 N	121.7952 E	0.0024	HSL3-7	sediment
DRR034035	2012-06-09	15-20 cm	China: Liaohe Delta wetland	sediment metagenome	2102	41.1594 N	121.7952 E	0.0014	HSL3-7	sediment
The metadata of 88 samples that contained HSL3-2 reads retrieved from the IMNGS and NCBI databases.
SRR954284	2011-05-01	0.1 m	China: Liaoning Province	sediment metagenome	12446	40.875 N	121.575 E	0.0232	HSL3-2	sediment
SRR8609028	2018-04-30	2-4 cm	China: Ningbo Zhanqi	sediment metagenome	67074	30.7 N	121.28 E	0.0102	HSL3-2	sediment
SRR8609011	2018-04-30	4-8 cm	China: Ningbo Zhanqi	sediment metagenome	51245	30.7 N	121.28 E	0.0118	HSL3-2	sediment
SRR8609010	2018-04-30	2-4 cm	China: Ningbo Zhanqi	sediment metagenome	65446	30.7 N	121.28 E	0.0114	HSL3-2	sediment
SRR8512756	2014-06-24	0-2 cm	USA: Connecticut	sediment metagenome	33112	41.338847 N	71.874226 W	0.0118	HSL3-2	sediment
SRR8512750	2014-06-24	0-2 cm	USA: Connecticut	sediment metagenome	44272	41.338847 N	71.874226 W	0.0333	HSL3-2	sediment
SRR8512748	2017-06-28	0-2 cm	USA: Connecticut	sediment metagenome	26818	41.338847 N	71.874226 W	0.0104	HSL3-2	sediment
SRR8512747	2017-06-28	0-2 cm	USA: Connecticut	sediment metagenome	51257	41.338847 N	71.874226 W	0.0328	HSL3-2	sediment
SRR8512742	2017-06-28	0-2 cm	USA: Connecticut	sediment metagenome	30099	41.338847 N	71.874226 W	0.0673	HSL3-2	sediment
SRR8512738	2017-06-28	0-2 cm	USA: Connecticut	sediment metagenome	16463	41.338847 N	71.874226 W	0.0292	HSL3-2	sediment
SRR7510974	2015-06-10	0-15cm	China:Hoh Xili	soil metagenome	20239	35.26 N	93.21 E	0.0184	HSL3-2	sediment
SRR6517604	2015/2016	missing	Australia: Tomago wetland	sediment metagenome	33505	32.9483 S	151.83472 E	0.0133	HSL3-2	sediment
SRR6442494	2013-09-12	missing	Norway: Neiden,TP	plant metagenome	358809	69.68472 N	29.19957 E	0.0142	HSL3-2	Associated with marine animal and plant
SRR632414	2008-01-08	1 m	USA:Falmouth,Massachusetts	marine metagenome	13038	41.576128 N	70.633908 W	0.0113	HSL3-2	water
SRR6317107	2017-03-28	missing	China:Chaobai River	aquatic metagenome	35501	39.90758 N	116.7813 E	0.0188	HSL3-2	water
SRR5469006	2015-10-01	0-0.02	USA: Barataria Bay	soil metagenome	27833	29.44060 N	89.88492 W	0.01	HSL3-2	sediment
SRR5382548	2014-05-28	missing	missing	plant metagenome	5186	32.713756 N	117.225474 W	0.0166	HSL3-2	Associated with marine animal and plant
SRR5380300	2014-05-28	missing	missing	plant metagenome	5189	32.713756 N	117.225474 W	0.0166	HSL3-2	Associated with marine animal and plant
SRR5380193	missing	missing	missing	plant metagenome	20735	37.2204206 N	76.4013352 W	0.0127	HSL3-2	Associated with marine animal and plant
SRR5380192	missing	missing	missing	plant metagenome	4524	37.2204206 N	76.4013352 W	0.0418	HSL3-2	Associated with marine animal and plant
SRR5380191	missing	missing	missing	plant metagenome	3970	37.2543093 N	76.4374474 W	0.0116	HSL3-2	Associated with marine animal and plant
SRR5380168	2014-06-13	missing	missing	plant metagenome	9411	47.809 N	122.815 W	0.0443	HSL3-2	Associated with marine animal and plant
SRR5380166	2014-06-13	missing	missing	plant metagenome	11686	47.809 N	122.815 W	0.0371	HSL3-2	Associated with marine animal and plant
SRR4938499	2013	missing	USA:California,Bodega Harbor	plant metagenome	24900	38.32 N	123.05 W	0.0164	HSL3-2	Associated with marine animal and plant
SRR2167515	2015-02-15	missing	China: Bengbu	biogas fermenter metagenome	493563	32.93 N	117.34 E	0.1059	HSL3-2	bioreator
SRR1649680	2014	20 cm	USA: California	marine sediment metagenome	178300	37.8629 N	122.3132 W	0.1114	HSL3-2	sediment
SRR1649679	2014	20 cm	USA: California	marine sediment metagenome	200967	37.8629 N	122.3132 W	0.1124	HSL3-2	sediment
SRR1649678	2014	20 cm	USA: California	marine sediment metagenome	395490	37.8629 N	122.3132 W	0.1246	HSL3-2	sediment
SRR1649677	2014	20 cm	USA: California	marine sediment metagenome	415911	37.8629 N	122.3132 W	0.2528	HSL3-2	sediment
SRR1649676	2014	20 cm	USA: California	marine sediment metagenome	255029	37.8629 N	122.3132 W	0.3228	HSL3-2	sediment
SRR1649675	2014	20 cm	USA: California	marine sediment metagenome	549922	37.8629 N	122.3132 W	0.0924	HSL3-2	sediment
SRR1649674	2014	20 cm	USA: California	marine sediment metagenome	158267	37.8629 N	122.3132 W	0.1311	HSL3-2	sediment
SRR1649673	2014	20 cm	USA: California	marine sediment metagenome	112947	37.8629 N	122.3132 W	0.13	HSL3-2	sediment
SRR1649671	2014	20 cm	USA: California	marine sediment metagenome	165513	37.8629 N	122.3132 W	0.1079	HSL3-2	sediment
SRR1649670	2014	20 cm	USA: California	marine sediment metagenome	120584	37.8629 N	122.3132 W	0.0689	HSL3-2	sediment
SRR1649669	2014	20 cm	USA: California	marine sediment metagenome	63898	37.8629 N	122.3132 W	0.1119	HSL3-2	sediment
SRR1649668	2014	20 cm	USA: California	marine sediment metagenome	106230	37.8629 N	122.3132 W	0.027	HSL3-2	sediment
SRR1649667	2014	20 cm	USA: California	marine sediment metagenome	200665	37.8629 N	122.3132 W	0.0445	HSL3-2	sediment
SRR1649666	2014	20 cm	USA: California	marine sediment metagenome	85418	37.8629 N	122.3132 W	0.1521	HSL3-2	sediment
SRR1649665	2014	20 cm	USA: California	marine sediment metagenome	197246	37.8629 N	122.3132 W	0.1097	HSL3-2	sediment
SRR1649664	2014	20 cm	USA: California	marine sediment metagenome	287190	37.8629 N	122.3132 W	0.1171	HSL3-2	sediment
SRR1649662	2014	20 cm	USA: California	marine sediment metagenome	154010	37.8629 N	122.3132 W	0.1388	HSL3-2	sediment
SRR1649661	2014	20 cm	USA: California	marine sediment metagenome	127811	37.8629 N	122.3132 W	0.1885	HSL3-2	sediment
SRR1649660	2014	20 cm	USA: California	marine sediment metagenome	112939	37.8629 N	122.3132 W	0.1882	HSL3-2	sediment
SRR1649659	2014	20 cm	USA: California	marine sediment metagenome	115290	37.8629 N	122.3132 W	0.1434	HSL3-2	sediment
SRR1649658	2014	20 cm	USA: California	marine sediment metagenome	89900	37.8629 N	122.3132 W	0.1408	HSL3-2	sediment
SRR1649657	2014	20 cm	USA: California	marine sediment metagenome	93516	37.8629 N	122.3132 W	0.1335	HSL3-2	sediment
SRR1649656	2014	20 cm	USA: California	marine sediment metagenome	166803	37.8629 N	122.3132 W	0.1749	HSL3-2	sediment
SRR1649655	2014	20 cm	USA: California	marine sediment metagenome	184611	37.8629 N	122.3132 W	0.1558	HSL3-2	sediment
SRR1649654	2014	20 cm	USA: California	marine sediment metagenome	179281	37.8629 N	122.3132 W	0.1492	HSL3-2	sediment
SRR1649653	2014	20 cm	USA: California	marine sediment metagenome	149882	37.8629 N	122.3132 W	0.1908	HSL3-2	sediment
SRR1649642	2014	20 cm	USA: California	marine sediment metagenome	184885	37.8629 N	122.3132 W	0.0133	HSL3-2	sediment
SRR1649639	2014	20 cm	USA: California	marine sediment metagenome	226944	37.8629 N	122.3132 W	0.024	HSL3-2	sediment
SRR1649637	2014	20 cm	USA: California	marine sediment metagenome	354123	37.8629 N	122.3132 W	0.0526	HSL3-2	sediment
SRR1649636	2014	20 cm	USA: California	marine sediment metagenome	161732	37.8629 N	122.3132 W	0.0421	HSL3-2	sediment
SRR1649635	2014	20 cm	USA: California	marine sediment metagenome	72188	37.8629 N	122.3132 W	0.0266	HSL3-2	sediment
SRR1649634	2014	20 cm	USA: California	marine sediment metagenome	161864	37.8629 N	122.3132 W	0.0333	HSL3-2	sediment
SRR1649633	2014	20 cm	USA: California	marine sediment metagenome	244144	37.8629 N	122.3132 W	0.0218	HSL3-2	sediment
SRR1649629	2014	20 cm	USA: California	marine sediment metagenome	236304	37.8629 N	122.3132 W	0.0929	HSL3-2	sediment
SRR1649623	2014	20 cm	USA: California	marine sediment metagenome	11739	37.8629 N	122.3132 W	0.0117	HSL3-2	sediment
SRR1649621	2014	20 cm	USA: California	marine sediment metagenome	290484	37.8629 N	122.3132 W	0.0133	HSL3-2	sediment
SRR1649620	2014	20 cm	USA: California	marine sediment metagenome	261169	37.8629 N	122.3132 W	0.014	HSL3-2	sediment
SRR1649619	2014	20 cm	USA: California	marine sediment metagenome	124474	37.8629 N	122.3132 W	0.0106	HSL3-2	sediment
SRR1649618	2014	20 cm	USA: California	marine sediment metagenome	153926	37.8629 N	122.3132 W	0.0204	HSL3-2	sediment
SRR1649617	2014	20 cm	USA: California	marine sediment metagenome	74393	37.8629 N	122.3132 W	0.0323	HSL3-2	sediment
SRR1649616	2014	20 cm	USA: California	marine sediment metagenome	116935	37.8629 N	122.3132 W	0.024	HSL3-2	sediment
SRR1649615	2014	20 cm	USA: California	marine sediment metagenome	82118	37.8629 N	122.3132 W	0.0306	HSL3-2	sediment
SRR1649614	2014	20 cm	USA: California	marine sediment metagenome	116075	37.8629 N	122.3132 W	0.0318	HSL3-2	sediment
SRR1649613	2014	20 cm	USA: California	marine sediment metagenome	46967	37.8629 N	122.3132 W	0.0521	HSL3-2	sediment
SRR1303702	2010-01-13	Surface	China:Qinghai Province	sediment metagenome	31788	37.5 N	95.3 E	0.0313	HSL3-2	sediment
ERR2109134	2009-03-11	0-0.05	USA	metagenomes	3321	25.91333 N	81.506944 W	0.0114	HSL3-2	mangrovesediment
ERR2109133	2009-03-11	0-0.05	USA	metagenomes	15630	25.91333 N	81.506944 W	0.0266	HSL3-2	mangrovesediment
ERR2109115	2009-03-11	0-0.05	USA	metagenomes	7827	27.5525 N	80.3275W	0.0254	HSL3-2	mangrovesediment
DRR061189	2012-11-09	20-40 mm	Japan:Miyagi, Higashi-matsushima	sediment metagenome	77964	38.25 N	141.14 E	0.0109	HSL3-2	sediment
DRR061185	2012-11-09	20-40 mm	Japan:Miyagi, Higashi-matsushima	sediment metagenome	71844	38.25 N	141.14 E	0.0252	HSL3-2	sediment
DRR061183	2012-11-09	20-40 mm	Japan:Miyagi, Higashi-matsushima	sediment metagenome	63533	38.25 N	141.14 E	0.0661	HSL3-2	sediment
DRR061181	2012-11-09	20-40 mm	Japan:Miyagi, Higashi-matsushima	sediment metagenome	77162	38.25 N	141.14 E	0.0371	HSL3-2	sediment
DRR061166	2012-11-09	20-40 mm	Japan:Miyagi, Higashi-matsushima	sediment metagenome	76547	38.25 N	141.14 E	0.01	HSL3-2	sediment
DRR061165	2012-11-09	20-40 mm	Japan:Miyagi, Higashi-matsushima	sediment metagenome	85467	38.25 N	141.14 E	0.0103	HSL3-2	sediment
DRR061162	2012-11-09	20-40 mm	Japan:Miyagi, Higashi-matsushima	sediment metagenome	86977	38.25 N	141.14 E	0.0335	HSL3-2	sediment
DRR061161	2012-11-09	20-40 mm	Japan:Miyagi, Higashi-matsushima	sediment metagenome	76536	38.25 N	141.14 E	0.0272	HSL3-2	sediment
DRR061160	2012-11-09	20-40 mm	Japan:Miyagi, Higashi-matsushima	sediment metagenome	81739	38.25 N	141.14 E	0.0368	HSL3-2	sediment
DRR061159	2012-11-09	20-40 mm	Japan:Miyagi, Higashi-matsushima	sediment metagenome	83552	38.25 N	141.14 E	0.0267	HSL3-2	sediment
DRR061158	2012-11-09	20-40 mm	Japan:Miyagi, Higashi-matsushima	sediment metagenome	71904	38.25 N	141.14 E	0.0194	HSL3-2	sediment
DRR061157	2012-11-09	20-40 mm	Japan:Miyagi, Higashi-matsushima	sediment metagenome	77406	38.25 N	141.14 E	0.0187	HSL3-2	sediment
DRR061137	2011-12-13	0-2 mm	Japan:Miyagi, Higashi-matsushima	sediment metagenome	51983	38.25 N	141.14 E	0.034	HSL3-2	sediment
DRR061136	2011-12-13	0-2 mm	Japan:Miyagi, Higashi-matsushima	sediment metagenome	48904	38.25 N	141.14 E	0.0383	HSL3-2	sediment
DRR061135	2011-12-13	0-2 mm	Japan:Miyagi, Higashi-matsushima	sediment metagenome	44360	38.25 N	141.14 E	0.0264	HSL3-2	sediment
The metadata of 1067 samples that contained MF reads retrieved from the IMNGS and NCBI databases.
SRR8676181	2014-12-25	missing	China: Xi'an	metagenome	38740	34.23 N	108.89 E	0.0001	HSL1716	other
SRR8676144	2009-01-06	missing	China: Xi'an	metagenome	42848	34.23 N	108.89 E	0.0001	HSL1716	other
SRR8676140	2009-06-06	missing	China: Xi'an	metagenome	47386	34.23 N	108.89 E	0.0001	HSL1716	other
SRR8676138	2009-07-25	missing	China: Xi'an	metagenome	40279	34.23 N	108.89 E	0.0001	HSL1716	other
SRR8639118	2017-05-01	missing	United Kingdom:Cullercoats bay	marine metagenome	31558	55.138 N	2.112 W	0.0002	HSL1716	Associated with marine animal and plant
SRR8609031	2018-04-30	0-1 cm	China: Ningbo Zhanqi	sediment metagenome	53990	30.7 N	121.28 E	0.0002	HSL1716	sediment
SRR8609030	2018-04-30	4-8 cm	China: Ningbo Zhanqi	sediment metagenome	43728	30.7 N	121.28 E	0.0007	HSL1716	sediment
SRR8609029	2018-04-30	2-4 cm	China: Ningbo Zhanqi	sediment metagenome	58263	30.7 N	121.28 E	0.0079	HSL1716	sediment
SRR8609028	2018-04-30	2-4 cm	China: Ningbo Zhanqi	sediment metagenome	67074	30.7 N	121.28 E	0.0102	HSL1716	sediment
SRR8609027	2018-04-30	4-8 cm	China: Ningbo Zhanqi	sediment metagenome	54916	30.7 N	121.28 E	0.0003	HSL1716	sediment
SRR8609026	2018-04-30	4-8 cm	China: Ningbo Zhanqi	sediment metagenome	53007	30.7 N	121.28 E	0.0001	HSL1716	sediment
SRR8609025	2018-04-30	0-1 cm	China: Ningbo Zhanqi	sediment metagenome	52288	30.7 N	121.28 E	0.0064	HSL1716	sediment
SRR8609023	2018-04-30	2-4 cm	China: Ningbo Zhanqi	sediment metagenome	44350	30.7 N	121.28 E	0.0016	HSL1716	sediment
SRR8609022	2018-04-30	0-1 cm	China: Ningbo Zhanqi	sediment metagenome	66962	30.7 N	121.28 E	0.0005	HSL1716	sediment
SRR8609019	2018-04-30	4-8 cm	China: Ningbo Zhanqi	sediment metagenome	65528	30.7 N	121.28 E	0.0005	HSL1716	sediment
SRR8609018	2018-04-30	2-4 cm	China: Ningbo Zhanqi	sediment metagenome	45673	30.7 N	121.28 E	0.0008	HSL1716	sediment
SRR8609016	2018-04-30	4-8 cm	China: Ningbo Zhanqi	sediment metagenome	64845	30.7 N	121.28 E	0.0004	HSL1716	sediment
SRR8609015	2018-04-30	0-1 cm	China: Ningbo Zhanqi	sediment metagenome	59295	30.7 N	121.28 E	0.0011	HSL1716	sediment
[truncated: 1,049 more rows]
